# Supplementary material for: Interactions of Pleiotrophin with a Structurally Defined Heparin Hexasaccharide
Source: Biomolecules. 2021 Dec 30;12(1):50. doi: 10.3390/biom12010050 (PMC8773689; doi:10.3390/biom12010050)
Supplement: Supplementary file 1 [file biomolecules-12-00050-s001.zip]

Archive with 8 entries (7 files):
- PDB/
- PDB/ctd-1-1-0.pdb
- PDB/ctd-2-1-0.pdb
- PDB/ctd-3-1-3.pdb
- PDB/ntd-2-1-1.pdb
- PDB/ntd-2-3-0.pdb
- PDB/ntd-3-1-1.pdb
- SupplementalV2.1-Eathen.pdf
