# Supplementary material for: Interactions of Pleiotrophin with a Structurally Defined Heparin Hexasaccharide
Source: Biomolecules. 2021 Dec 30;12(1):50. doi: 10.3390/biom12010050 (PMC8773689; doi:10.3390/biom12010050)
Supplement: Supplementary file 1 [file biomolecules-12-00050-s001.zip › PDB/ctd-1-1-0.pdb]

ATOM      1 N    ASN    58      18.737  -9.820 -40.800  1.00  0.00
ATOM      2 H1   ASN    58      18.836  -9.081 -41.491  1.00  0.00
ATOM      3 H2   ASN    58      19.533 -10.335 -40.891  1.00  0.00
ATOM      4 H3   ASN    58      18.596  -9.278 -39.913  1.00  0.00
ATOM      5 CA   ASN    58      17.640 -10.695 -41.135  1.00  0.00
ATOM      6 HA   ASN    58      17.587 -11.501 -40.347  1.00  0.00
ATOM      7 CB   ASN    58      16.331  -9.909 -41.041  1.00  0.00
ATOM      8 HB2  ASN    58      16.257  -9.430 -40.074  1.00  0.00
ATOM      9 HB3  ASN    58      16.499  -9.101 -41.736  1.00  0.00
ATOM     10 CG   ASN    58      15.175 -10.873 -41.235  1.00  0.00
ATOM     11 OD1  ASN    58      15.209 -12.059 -40.937  1.00  0.00
ATOM     12 ND2  ASN    58      13.996 -10.363 -41.416  1.00  0.00
ATOM     13 HD21 ASN    58      13.206 -11.011 -41.301  1.00  0.00
ATOM     14 HD22 ASN    58      13.909  -9.352 -41.603  1.00  0.00
ATOM     15 C    ASN    58      17.768 -11.397 -42.563  1.00  0.00
ATOM     16 O    ASN    58      17.094 -11.169 -43.542  1.00  0.00
ATOM     17 N    TRP    59      18.701 -12.371 -42.599  1.00  0.00
ATOM     18 H    TRP    59      19.145 -12.733 -41.740  1.00  0.00
ATOM     19 CA   TRP    59      19.226 -12.975 -43.926  1.00  0.00
ATOM     20 HA   TRP    59      18.439 -12.999 -44.694  1.00  0.00
ATOM     21 CB   TRP    59      20.432 -12.194 -44.419  1.00  0.00
ATOM     22 HB2  TRP    59      21.159 -12.181 -43.602  1.00  0.00
ATOM     23 HB3  TRP    59      20.801 -12.608 -45.341  1.00  0.00
ATOM     24 CG   TRP    59      20.044 -10.767 -44.735  1.00  0.00
ATOM     25 CD1  TRP    59      20.290  -9.763 -43.881  1.00  0.00
ATOM     26 HD1  TRP    59      20.867  -9.839 -42.988  1.00  0.00
ATOM     27 NE1  TRP    59      19.984  -8.575 -44.493  1.00  0.00
ATOM     28 HE1  TRP    59      20.226  -7.636 -44.159  1.00  0.00
ATOM     29 CE2  TRP    59      19.261  -8.780 -45.662  1.00  0.00
ATOM     30 CZ2  TRP    59      18.652  -7.857 -46.553  1.00  0.00
ATOM     31 HZ2  TRP    59      18.393  -6.876 -46.171  1.00  0.00
ATOM     32 CH2  TRP    59      18.090  -8.381 -47.734  1.00  0.00
ATOM     33 HH2  TRP    59      17.544  -7.768 -48.446  1.00  0.00
ATOM     34 CZ3  TRP    59      18.113  -9.751 -47.948  1.00  0.00
ATOM     35 HZ3  TRP    59      17.800 -10.126 -48.947  1.00  0.00
ATOM     36 CE3  TRP    59      18.705 -10.672 -47.095  1.00  0.00
ATOM     37 HE3  TRP    59      18.582 -11.705 -47.320  1.00  0.00
ATOM     38 CD2  TRP    59      19.348 -10.206 -45.930  1.00  0.00
ATOM     39 C    TRP    59      19.496 -14.495 -43.982  1.00  0.00
ATOM     40 O    TRP    59      18.635 -15.133 -44.664  1.00  0.00
ATOM     41 N    LYS    60      20.675 -14.894 -43.487  1.00  0.00
ATOM     42 H    LYS    60      21.252 -14.247 -43.064  1.00  0.00
ATOM     43 CA   LYS    60      21.094 -16.294 -43.218  1.00  0.00
ATOM     44 HA   LYS    60      22.119 -16.127 -42.767  1.00  0.00
ATOM     45 CB   LYS    60      20.136 -16.900 -42.205  1.00  0.00
ATOM     46 HB2  LYS    60      19.823 -16.107 -41.524  1.00  0.00
ATOM     47 HB3  LYS    60      19.251 -17.187 -42.822  1.00  0.00
ATOM     48 CG   LYS    60      20.551 -18.163 -41.437  1.00  0.00
ATOM     49 HG2  LYS    60      19.706 -18.478 -40.780  1.00  0.00
ATOM     50 HG3  LYS    60      20.697 -19.011 -42.153  1.00  0.00
ATOM     51 CD   LYS    60      21.791 -17.939 -40.488  1.00  0.00
ATOM     52 HD2  LYS    60      22.260 -18.940 -40.204  1.00  0.00
ATOM     53 HD3  LYS    60      22.627 -17.292 -40.926  1.00  0.00
ATOM     54 CE   LYS    60      21.434 -17.284 -39.116  1.00  0.00
ATOM     55 HE2  LYS    60      20.502 -17.630 -38.652  1.00  0.00
ATOM     56 HE3  LYS    60      22.138 -17.573 -38.426  1.00  0.00
ATOM     57 NZ   LYS    60      21.675 -15.834 -39.023  1.00  0.00
ATOM     58 HZ1  LYS    60      21.465 -15.520 -38.110  1.00  0.00
ATOM     59 HZ2  LYS    60      22.644 -15.682 -39.200  1.00  0.00
ATOM     60 HZ3  LYS    60      21.088 -15.327 -39.641  1.00  0.00
ATOM     61 C    LYS    60      21.294 -17.052 -44.530  1.00  0.00
ATOM     62 O    LYS    60      20.804 -18.230 -44.600  1.00  0.00
ATOM     63 N    LYS    61      21.857 -16.440 -45.594  1.00  0.00
ATOM     64 H    LYS    61      22.099 -15.431 -45.457  1.00  0.00
ATOM     65 CA   LYS    61      21.958 -17.094 -46.947  1.00  0.00
ATOM     66 HA   LYS    61      21.324 -17.958 -46.830  1.00  0.00
ATOM     67 CB   LYS    61      21.430 -16.166 -47.998  1.00  0.00
ATOM     68 HB2  LYS    61      22.009 -15.164 -47.919  1.00  0.00
ATOM     69 HB3  LYS    61      21.747 -16.606 -48.981  1.00  0.00
ATOM     70 CG   LYS    61      19.920 -15.894 -47.975  1.00  0.00
ATOM     71 HG2  LYS    61      19.694 -15.760 -46.969  1.00  0.00
ATOM     72 HG3  LYS    61      19.778 -15.004 -48.548  1.00  0.00
ATOM     73 CD   LYS    61      19.079 -17.048 -48.571  1.00  0.00
ATOM     74 HD2  LYS    61      19.168 -16.874 -49.642  1.00  0.00
ATOM     75 HD3  LYS    61      19.604 -17.952 -48.322  1.00  0.00
ATOM     76 CE   LYS    61      17.554 -17.056 -48.284  1.00  0.00
ATOM     77 HE2  LYS    61      17.226 -16.067 -48.515  1.00  0.00
ATOM     78 HE3  LYS    61      17.106 -17.898 -48.924  1.00  0.00
ATOM     79 NZ   LYS    61      17.279 -17.231 -46.847  1.00  0.00
ATOM     80 HZ1  LYS    61      17.659 -16.421 -46.340  1.00  0.00
ATOM     81 HZ2  LYS    61      16.281 -17.299 -46.709  1.00  0.00
ATOM     82 HZ3  LYS    61      17.612 -18.118 -46.471  1.00  0.00
ATOM     83 C    LYS    61      23.343 -17.611 -47.257  1.00  0.00
ATOM     84 O    LYS    61      23.424 -18.743 -47.677  1.00  0.00
ATOM     85 N    GLN    62      24.398 -16.787 -47.110  1.00  0.00
ATOM     86 H    GLN    62      24.270 -15.887 -46.696  1.00  0.00
ATOM     87 CA   GLN    62      25.750 -17.224 -47.617  1.00  0.00
ATOM     88 HA   GLN    62      25.624 -17.952 -48.399  1.00  0.00
ATOM     89 CB   GLN    62      26.575 -16.085 -48.210  1.00  0.00
ATOM     90 HB2  GLN    62      26.624 -15.229 -47.538  1.00  0.00
ATOM     91 HB3  GLN    62      27.598 -16.481 -48.400  1.00  0.00
ATOM     92 CG   GLN    62      25.987 -15.493 -49.518  1.00  0.00
ATOM     93 HG2  GLN    62      26.655 -14.771 -49.927  1.00  0.00
ATOM     94 HG3  GLN    62      25.895 -16.244 -50.284  1.00  0.00
ATOM     95 CD   GLN    62      24.671 -14.676 -49.365  1.00  0.00
ATOM     96 OE1  GLN    62      23.961 -14.431 -50.287  1.00  0.00
ATOM     97 NE2  GLN    62      24.427 -13.934 -48.256  1.00  0.00
ATOM     98 HE21 GLN    62      23.687 -13.291 -48.334  1.00  0.00
ATOM     99 HE22 GLN    62      25.086 -13.862 -47.422  1.00  0.00
ATOM    100 C    GLN    62      26.451 -18.043 -46.557  1.00  0.00
ATOM    101 O    GLN    62      27.442 -18.755 -46.851  1.00  0.00
ATOM    102 N    PHE    63      26.035 -17.884 -45.287  1.00  0.00
ATOM    103 H    PHE    63      25.415 -17.125 -45.065  1.00  0.00
ATOM    104 CA   PHE    63      26.607 -18.702 -44.169  1.00  0.00
ATOM    105 HA   PHE    63      27.695 -18.380 -44.071  1.00  0.00
ATOM    106 CB   PHE    63      25.761 -18.350 -42.910  1.00  0.00
ATOM    107 HB2  PHE    63      25.802 -17.241 -42.585  1.00  0.00
ATOM    108 HB3  PHE    63      24.706 -18.647 -43.183  1.00  0.00
ATOM    109 CG   PHE    63      26.230 -19.147 -41.683  1.00  0.00
ATOM    110 CD1  PHE    63      27.222 -18.641 -40.809  1.00  0.00
ATOM    111 HD1  PHE    63      27.534 -17.556 -40.957  1.00  0.00
ATOM    112 CE1  PHE    63      27.748 -19.410 -39.771  1.00  0.00
ATOM    113 HE1  PHE    63      28.447 -18.971 -39.107  1.00  0.00
ATOM    114 CZ   PHE    63      27.347 -20.731 -39.625  1.00  0.00
ATOM    115 HZ   PHE    63      27.846 -21.441 -38.897  1.00  0.00
ATOM    116 CE2  PHE    63      26.250 -21.162 -40.368  1.00  0.00
ATOM    117 HE2  PHE    63      25.903 -22.164 -40.250  1.00  0.00
ATOM    118 CD2  PHE    63      25.635 -20.368 -41.384  1.00  0.00
ATOM    119 HD2  PHE    63      24.839 -20.810 -42.005  1.00  0.00
ATOM    120 C    PHE    63      26.672 -20.221 -44.432  1.00  0.00
ATOM    121 O    PHE    63      27.619 -20.976 -44.167  1.00  0.00
ATOM    122 N    GLY    64      25.598 -20.590 -45.124  1.00  0.00
ATOM    123 H    GLY    64      25.044 -19.865 -45.571  1.00  0.00
ATOM    124 CA   GLY    64      25.379 -21.942 -45.532  1.00  0.00
ATOM    125 HA2  GLY    64      25.981 -22.635 -44.990  1.00  0.00
ATOM    126 HA3  GLY    64      24.325 -22.157 -45.258  1.00  0.00
ATOM    127 C    GLY    64      25.755 -22.435 -46.973  1.00  0.00
ATOM    128 O    GLY    64      25.632 -23.638 -47.269  1.00  0.00
ATOM    129 N    ALA    65      26.413 -21.568 -47.831  1.00  0.00
ATOM    130 H    ALA    65      26.740 -20.634 -47.544  1.00  0.00
ATOM    131 CA   ALA    65      26.741 -21.905 -49.259  1.00  0.00
ATOM    132 HA   ALA    65      25.889 -22.486 -49.685  1.00  0.00
ATOM    133 CB   ALA    65      26.709 -20.578 -49.973  1.00  0.00
ATOM    134 HB1  ALA    65      25.747 -20.169 -49.693  1.00  0.00
ATOM    135 HB2  ALA    65      27.511 -19.975 -49.615  1.00  0.00
ATOM    136 HB3  ALA    65      26.754 -20.843 -51.043  1.00  0.00
ATOM    137 C    ALA    65      28.051 -22.691 -49.397  1.00  0.00
ATOM    138 O    ALA    65      28.737 -23.073 -48.468  1.00  0.00
ATOM    139 N    GLU    66      28.419 -23.086 -50.635  1.00  0.00
ATOM    140 H    GLU    66      27.796 -22.978 -51.337  1.00  0.00
ATOM    141 CA   GLU    66      29.470 -24.145 -50.802  1.00  0.00
ATOM    142 HA   GLU    66      29.173 -25.017 -50.196  1.00  0.00
ATOM    143 CB   GLU    66      29.655 -24.593 -52.230  1.00  0.00
ATOM    144 HB2  GLU    66      30.256 -23.880 -52.771  1.00  0.00
ATOM    145 HB3  GLU    66      30.180 -25.603 -52.355  1.00  0.00
ATOM    146 CG   GLU    66      28.346 -24.950 -52.991  1.00  0.00
ATOM    147 HG2  GLU    66      27.791 -24.054 -53.066  1.00  0.00
ATOM    148 HG3  GLU    66      28.679 -25.284 -53.900  1.00  0.00
ATOM    149 CD   GLU    66      27.623 -26.135 -52.389  1.00  0.00
ATOM    150 OE1  GLU    66      28.182 -26.789 -51.505  1.00  0.00
ATOM    151 OE2  GLU    66      26.466 -26.387 -52.823  1.00  0.00
ATOM    152 C    GLU    66      30.897 -23.716 -50.361  1.00  0.00
ATOM    153 O    GLU    66      31.700 -24.559 -49.870  1.00  0.00
ATOM    154 N    CYS    67      31.223 -22.432 -50.463  1.00  0.00
ATOM    155 H    CYS    67      30.557 -21.874 -50.975  1.00  0.00
ATOM    156 CA   CYS    67      32.429 -21.863 -49.896  1.00  0.00
ATOM    157 HA   CYS    67      33.182 -22.604 -49.857  1.00  0.00
ATOM    158 CB   CYS    67      32.923 -20.764 -50.877  1.00  0.00
ATOM    159 HB2  CYS    67      32.206 -19.967 -50.747  1.00  0.00
ATOM    160 HB3  CYS    67      33.885 -20.456 -50.528  1.00  0.00
ATOM    161 SG   CYS    67      33.158 -21.319 -52.581  1.00  0.00
ATOM    162 C    CYS    67      32.063 -21.343 -48.475  1.00  0.00
ATOM    163 O    CYS    67      31.255 -20.430 -48.377  1.00  0.00
ATOM    164 N    LYS    68      32.830 -21.661 -47.434  1.00  0.00
ATOM    165 H    LYS    68      33.618 -22.323 -47.643  1.00  0.00
ATOM    166 CA   LYS    68      32.812 -21.001 -46.134  1.00  0.00
ATOM    167 HA   LYS    68      31.753 -20.837 -46.006  1.00  0.00
ATOM    168 CB   LYS    68      33.317 -21.933 -45.003  1.00  0.00
ATOM    169 HB2  LYS    68      32.855 -22.898 -45.176  1.00  0.00
ATOM    170 HB3  LYS    68      34.410 -22.019 -45.128  1.00  0.00
ATOM    171 CG   LYS    68      32.999 -21.490 -43.537  1.00  0.00
ATOM    172 HG2  LYS    68      33.485 -22.104 -42.831  1.00  0.00
ATOM    173 HG3  LYS    68      33.484 -20.548 -43.151  1.00  0.00
ATOM    174 CD   LYS    68      31.506 -21.571 -43.189  1.00  0.00
ATOM    175 HD2  LYS    68      31.043 -22.346 -43.884  1.00  0.00
ATOM    176 HD3  LYS    68      31.298 -22.148 -42.233  1.00  0.00
ATOM    177 CE   LYS    68      30.706 -20.292 -43.124  1.00  0.00
ATOM    178 HE2  LYS    68      30.718 -19.859 -44.122  1.00  0.00
ATOM    179 HE3  LYS    68      29.683 -20.544 -42.749  1.00  0.00
ATOM    180 NZ   LYS    68      31.232 -19.300 -42.169  1.00  0.00
ATOM    181 HZ1  LYS    68      31.693 -19.678 -41.359  1.00  0.00
ATOM    182 HZ2  LYS    68      31.839 -18.613 -42.549  1.00  0.00
ATOM    183 HZ3  LYS    68      30.403 -18.781 -41.775  1.00  0.00
ATOM    184 C    LYS    68      33.589 -19.743 -46.262  1.00  0.00
ATOM    185 O    LYS    68      34.758 -19.724 -46.268  1.00  0.00
ATOM    186 N    TYR    69      32.903 -18.546 -46.249  1.00  0.00
ATOM    187 H    TYR    69      31.887 -18.691 -46.184  1.00  0.00
ATOM    188 CA   TYR    69      33.461 -17.216 -45.939  1.00  0.00
ATOM    189 HA   TYR    69      34.484 -17.184 -46.261  1.00  0.00
ATOM    190 CB   TYR    69      32.602 -16.196 -46.742  1.00  0.00
ATOM    191 HB2  TYR    69      31.576 -16.035 -46.357  1.00  0.00
ATOM    192 HB3  TYR    69      33.033 -15.281 -46.611  1.00  0.00
ATOM    193 CG   TYR    69      32.608 -16.381 -48.249  1.00  0.00
ATOM    194 CD1  TYR    69      31.460 -16.549 -48.917  1.00  0.00
ATOM    195 HD1  TYR    69      30.575 -16.532 -48.394  1.00  0.00
ATOM    196 CE1  TYR    69      31.436 -16.852 -50.283  1.00  0.00
ATOM    197 HE1  TYR    69      30.503 -17.182 -50.748  1.00  0.00
ATOM    198 CZ   TYR    69      32.672 -16.999 -51.032  1.00  0.00
ATOM    199 OH   TYR    69      32.701 -17.240 -52.404  1.00  0.00
ATOM    200 HH   TYR    69      33.525 -17.657 -52.655  1.00  0.00
ATOM    201 CE2  TYR    69      33.864 -16.746 -50.348  1.00  0.00
ATOM    202 HE2  TYR    69      34.800 -16.737 -50.908  1.00  0.00
ATOM    203 CD2  TYR    69      33.832 -16.417 -48.990  1.00  0.00
ATOM    204 HD2  TYR    69      34.760 -16.178 -48.598  1.00  0.00
ATOM    205 C    TYR    69      33.449 -16.891 -44.460  1.00  0.00
ATOM    206 O    TYR    69      33.011 -17.693 -43.663  1.00  0.00
ATOM    207 N    GLN    70      34.043 -15.715 -44.121  1.00  0.00
ATOM    208 H    GLN    70      34.498 -15.237 -44.886  1.00  0.00
ATOM    209 CA   GLN    70      33.881 -14.972 -42.839  1.00  0.00
ATOM    210 HA   GLN    70      33.114 -15.417 -42.202  1.00  0.00
ATOM    211 CB   GLN    70      35.173 -14.981 -41.956  1.00  0.00
ATOM    212 HB2  GLN    70      35.269 -15.991 -41.533  1.00  0.00
ATOM    213 HB3  GLN    70      36.057 -14.800 -42.599  1.00  0.00
ATOM    214 CG   GLN    70      35.306 -14.120 -40.648  1.00  0.00
ATOM    215 HG2  GLN    70      36.401 -13.967 -40.523  1.00  0.00
ATOM    216 HG3  GLN    70      34.883 -13.099 -40.728  1.00  0.00
ATOM    217 CD   GLN    70      34.825 -14.857 -39.420  1.00  0.00
ATOM    218 OE1  GLN    70      35.322 -15.900 -38.969  1.00  0.00
ATOM    219 NE2  GLN    70      33.779 -14.273 -38.814  1.00  0.00
ATOM    220 HE21 GLN    70      33.360 -14.621 -37.946  1.00  0.00
ATOM    221 HE22 GLN    70      33.285 -13.569 -39.302  1.00  0.00
ATOM    222 C    GLN    70      33.497 -13.545 -43.158  1.00  0.00
ATOM    223 O    GLN    70      34.257 -12.880 -43.823  1.00  0.00
ATOM    224 N    PHE    71      32.289 -13.123 -42.695  1.00  0.00
ATOM    225 H    PHE    71      31.772 -13.803 -42.125  1.00  0.00
ATOM    226 CA   PHE    71      31.772 -11.748 -42.795  1.00  0.00
ATOM    227 HA   PHE    71      32.177 -11.425 -43.726  1.00  0.00
ATOM    228 CB   PHE    71      30.252 -11.919 -42.874  1.00  0.00
ATOM    229 HB2  PHE    71      29.936 -12.398 -41.922  1.00  0.00
ATOM    230 HB3  PHE    71      29.663 -10.941 -42.901  1.00  0.00
ATOM    231 CG   PHE    71      29.893 -12.867 -44.083  1.00  0.00
ATOM    232 CD1  PHE    71      29.262 -14.111 -43.817  1.00  0.00
ATOM    233 HD1  PHE    71      28.833 -14.347 -42.758  1.00  0.00
ATOM    234 CE1  PHE    71      29.062 -15.054 -44.854  1.00  0.00
ATOM    235 HE1  PHE    71      28.676 -16.045 -44.646  1.00  0.00
ATOM    236 CZ   PHE    71      29.368 -14.643 -46.151  1.00  0.00
ATOM    237 HZ   PHE    71      29.213 -15.275 -46.953  1.00  0.00
ATOM    238 CE2  PHE    71      29.569 -13.267 -46.406  1.00  0.00
ATOM    239 HE2  PHE    71      29.532 -12.873 -47.422  1.00  0.00
ATOM    240 CD2  PHE    71      29.940 -12.407 -45.359  1.00  0.00
ATOM    241 HD2  PHE    71      30.332 -11.420 -45.607  1.00  0.00
ATOM    242 C    PHE    71      32.202 -10.683 -41.779  1.00  0.00
ATOM    243 O    PHE    71      32.389 -10.847 -40.557  1.00  0.00
ATOM    244 N    GLN    72      32.303  -9.430 -42.308  1.00  0.00
ATOM    245 H    GLN    72      32.259  -9.276 -43.321  1.00  0.00
ATOM    246 CA   GLN    72      32.481  -8.208 -41.473  1.00  0.00
ATOM    247 HA   GLN    72      32.708  -8.514 -40.456  1.00  0.00
ATOM    248 CB   GLN    72      33.763  -7.527 -41.976  1.00  0.00
ATOM    249 HB2  GLN    72      33.846  -7.542 -43.043  1.00  0.00
ATOM    250 HB3  GLN    72      33.861  -6.548 -41.605  1.00  0.00
ATOM    251 CG   GLN    72      35.009  -8.333 -41.649  1.00  0.00
ATOM    252 HG2  GLN    72      35.142  -8.310 -40.508  1.00  0.00
ATOM    253 HG3  GLN    72      34.959  -9.382 -41.956  1.00  0.00
ATOM    254 CD   GLN    72      36.284  -7.622 -42.117  1.00  0.00
ATOM    255 OE1  GLN    72      36.199  -6.526 -42.697  1.00  0.00
ATOM    256 NE2  GLN    72      37.467  -8.098 -41.809  1.00  0.00
ATOM    257 HE21 GLN    72      38.266  -7.664 -42.045  1.00  0.00
ATOM    258 HE22 GLN    72      37.582  -8.957 -41.404  1.00  0.00
ATOM    259 C    GLN    72      31.144  -7.392 -41.534  1.00  0.00
ATOM    260 O    GLN    72      30.452  -7.408 -42.555  1.00  0.00
ATOM    261 N    ALA    73      30.756  -6.843 -40.387  1.00  0.00
ATOM    262 H    ALA    73      31.160  -7.166 -39.539  1.00  0.00
ATOM    263 CA   ALA    73      29.540  -5.998 -40.276  1.00  0.00
ATOM    264 HA   ALA    73      28.626  -6.556 -40.498  1.00  0.00
ATOM    265 CB   ALA    73      29.473  -5.686 -38.736  1.00  0.00
ATOM    266 HB1  ALA    73      29.396  -6.617 -38.186  1.00  0.00
ATOM    267 HB2  ALA    73      30.370  -5.114 -38.334  1.00  0.00
ATOM    268 HB3  ALA    73      28.539  -5.153 -38.510  1.00  0.00
ATOM    269 C    ALA    73      29.704  -4.684 -41.102  1.00  0.00
ATOM    270 O    ALA    73      30.774  -4.117 -41.296  1.00  0.00
ATOM    271 N    TRP    74      28.450  -4.240 -41.502  1.00  0.00
ATOM    272 H    TRP    74      27.697  -4.924 -41.246  1.00  0.00
ATOM    273 CA   TRP    74      28.259  -3.168 -42.500  1.00  0.00
ATOM    274 HA   TRP    74      28.798  -3.433 -43.407  1.00  0.00
ATOM    275 CB   TRP    74      26.748  -3.052 -42.866  1.00  0.00
ATOM    276 HB2  TRP    74      26.235  -2.512 -42.092  1.00  0.00
ATOM    277 HB3  TRP    74      26.774  -2.460 -43.822  1.00  0.00
ATOM    278 CG   TRP    74      25.940  -4.294 -43.057  1.00  0.00
ATOM    279 CD1  TRP    74      25.261  -4.971 -42.045  1.00  0.00
ATOM    280 HD1  TRP    74      25.260  -4.668 -41.003  1.00  0.00
ATOM    281 NE1  TRP    74      24.477  -5.942 -42.657  1.00  0.00
ATOM    282 HE1  TRP    74      23.771  -6.483 -42.160  1.00  0.00
ATOM    283 CE2  TRP    74      24.608  -5.946 -44.014  1.00  0.00
ATOM    284 CZ2  TRP    74      24.036  -6.726 -45.082  1.00  0.00
ATOM    285 HZ2  TRP    74      23.398  -7.536 -44.879  1.00  0.00
ATOM    286 CH2  TRP    74      24.357  -6.451 -46.435  1.00  0.00
ATOM    287 HH2  TRP    74      23.917  -7.061 -47.270  1.00  0.00
ATOM    288 CZ3  TRP    74      25.273  -5.418 -46.702  1.00  0.00
ATOM    289 HZ3  TRP    74      25.353  -5.039 -47.808  1.00  0.00
ATOM    290 CE3  TRP    74      25.766  -4.614 -45.694  1.00  0.00
ATOM    291 HE3  TRP    74      26.490  -3.782 -45.872  1.00  0.00
ATOM    292 CD2  TRP    74      25.509  -4.916 -44.335  1.00  0.00
ATOM    293 C    TRP    74      28.783  -1.726 -42.119  1.00  0.00
ATOM    294 O    TRP    74      29.310  -0.963 -42.942  1.00  0.00
ATOM    295 N    GLY    75      28.578  -1.302 -40.852  1.00  0.00
ATOM    296 H    GLY    75      28.133  -1.958 -40.239  1.00  0.00
ATOM    297 CA   GLY    75      29.144  -0.121 -40.195  1.00  0.00
ATOM    298 HA2  GLY    75      29.232  -0.252 -39.132  1.00  0.00
ATOM    299 HA3  GLY    75      30.162   0.088 -40.533  1.00  0.00
ATOM    300 C    GLY    75      28.294   1.113 -40.335  1.00  0.00
ATOM    301 O    GLY    75      27.053   1.104 -40.321  1.00  0.00
ATOM    302 N    GLU    76      28.871   2.280 -40.621  1.00  0.00
ATOM    303 H    GLU    76      29.873   2.347 -40.881  1.00  0.00
ATOM    304 CA   GLU    76      28.175   3.540 -40.850  1.00  0.00
ATOM    305 HA   GLU    76      27.389   3.624 -40.149  1.00  0.00
ATOM    306 CB   GLU    76      29.084   4.617 -40.541  1.00  0.00
ATOM    307 HB2  GLU    76      28.494   5.436 -40.152  1.00  0.00
ATOM    308 HB3  GLU    76      29.850   4.367 -39.774  1.00  0.00
ATOM    309 CG   GLU    76      29.980   5.298 -41.650  1.00  0.00
ATOM    310 HG2  GLU    76      29.358   5.436 -42.529  1.00  0.00
ATOM    311 HG3  GLU    76      30.289   6.277 -41.218  1.00  0.00
ATOM    312 CD   GLU    76      31.219   4.456 -41.987  1.00  0.00
ATOM    313 OE1  GLU    76      31.389   3.299 -41.574  1.00  0.00
ATOM    314 OE2  GLU    76      32.065   5.021 -42.746  1.00  0.00
ATOM    315 C    GLU    76      27.527   3.575 -42.312  1.00  0.00
ATOM    316 O    GLU    76      27.634   2.629 -43.118  1.00  0.00
ATOM    317 N    CYS    77      26.767   4.629 -42.564  1.00  0.00
ATOM    318 H    CYS    77      26.565   5.278 -41.847  1.00  0.00
ATOM    319 CA   CYS    77      26.251   5.043 -43.940  1.00  0.00
ATOM    320 HA   CYS    77      26.141   4.111 -44.452  1.00  0.00
ATOM    321 CB   CYS    77      24.868   5.768 -43.744  1.00  0.00
ATOM    322 HB2  CYS    77      24.112   5.178 -43.272  1.00  0.00
ATOM    323 HB3  CYS    77      25.090   6.609 -43.116  1.00  0.00
ATOM    324 SG   CYS    77      23.950   6.361 -45.194  1.00  0.00
ATOM    325 C    CYS    77      27.169   5.918 -44.728  1.00  0.00
ATOM    326 O    CYS    77      27.477   7.042 -44.262  1.00  0.00
ATOM    327 N    ASP    78      27.664   5.424 -45.838  1.00  0.00
ATOM    328 H    ASP    78      27.534   4.455 -46.089  1.00  0.00
ATOM    329 CA   ASP    78      28.504   6.228 -46.724  1.00  0.00
ATOM    330 HA   ASP    78      29.331   6.534 -46.124  1.00  0.00
ATOM    331 CB   ASP    78      29.077   5.331 -47.795  1.00  0.00
ATOM    332 HB2  ASP    78      29.310   4.333 -47.521  1.00  0.00
ATOM    333 HB3  ASP    78      28.466   5.145 -48.659  1.00  0.00
ATOM    334 CG   ASP    78      30.402   5.867 -48.373  1.00  0.00
ATOM    335 OD1  ASP    78      30.837   6.996 -48.051  1.00  0.00
ATOM    336 OD2  ASP    78      31.061   5.218 -49.225  1.00  0.00
ATOM    337 C    ASP    78      27.634   7.464 -47.302  1.00  0.00
ATOM    338 O    ASP    78      26.936   7.296 -48.340  1.00  0.00
ATOM    339 N    LEU    79      27.759   8.687 -46.753  1.00  0.00
ATOM    340 H    LEU    79      28.416   8.842 -45.961  1.00  0.00
ATOM    341 CA   LEU    79      26.822   9.766 -46.910  1.00  0.00
ATOM    342 HA   LEU    79      25.924   9.338 -46.490  1.00  0.00
ATOM    343 CB   LEU    79      27.270  11.036 -46.050  1.00  0.00
ATOM    344 HB2  LEU    79      27.030  10.763 -45.007  1.00  0.00
ATOM    345 HB3  LEU    79      28.392  11.169 -46.167  1.00  0.00
ATOM    346 CG   LEU    79      26.565  12.379 -46.317  1.00  0.00
ATOM    347 HG   LEU    79      26.632  12.598 -47.378  1.00  0.00
ATOM    348 CD1  LEU    79      25.014  12.291 -46.038  1.00  0.00
ATOM    349 HD11 LEU    79      24.612  11.438 -46.522  1.00  0.00
ATOM    350 HD12 LEU    79      24.853  12.171 -45.017  1.00  0.00
ATOM    351 HD13 LEU    79      24.395  13.205 -46.356  1.00  0.00
ATOM    352 CD2  LEU    79      27.231  13.490 -45.520  1.00  0.00
ATOM    353 HD21 LEU    79      28.275  13.663 -45.930  1.00  0.00
ATOM    354 HD22 LEU    79      26.662  14.393 -45.815  1.00  0.00
ATOM    355 HD23 LEU    79      27.176  13.261 -44.460  1.00  0.00
ATOM    356 C    LEU    79      26.580  10.142 -48.350  1.00  0.00
ATOM    357 O    LEU    79      25.468  10.425 -48.761  1.00  0.00
ATOM    358 N    ASN    80      27.608  10.055 -49.196  1.00  0.00
ATOM    359 H    ASN    80      28.447   9.621 -48.791  1.00  0.00
ATOM    360 CA   ASN    80      27.717  10.547 -50.546  1.00  0.00
ATOM    361 HA   ASN    80      27.266  11.532 -50.575  1.00  0.00
ATOM    362 CB   ASN    80      29.214  10.638 -50.966  1.00  0.00
ATOM    363 HB2  ASN    80      29.772   9.737 -50.943  1.00  0.00
ATOM    364 HB3  ASN    80      29.147  10.988 -51.990  1.00  0.00
ATOM    365 CG   ASN    80      29.914  11.787 -50.237  1.00  0.00
ATOM    366 OD1  ASN    80      29.543  12.991 -50.344  1.00  0.00
ATOM    367 ND2  ASN    80      30.876  11.470 -49.421  1.00  0.00
ATOM    368 HD21 ASN    80      31.448  12.129 -49.056  1.00  0.00
ATOM    369 HD22 ASN    80      31.139  10.508 -49.338  1.00  0.00
ATOM    370 C    ASN    80      26.951   9.847 -51.637  1.00  0.00
ATOM    371 O    ASN    80      26.754  10.346 -52.743  1.00  0.00
ATOM    372 N    THR    81      26.456   8.643 -51.281  1.00  0.00
ATOM    373 H    THR    81      26.406   8.534 -50.266  1.00  0.00
ATOM    374 CA   THR    81      25.719   7.671 -52.118  1.00  0.00
ATOM    375 HA   THR    81      25.085   8.109 -52.844  1.00  0.00
ATOM    376 CB   THR    81      26.777   6.817 -52.835  1.00  0.00
ATOM    377 HB   THR    81      27.282   7.387 -53.637  1.00  0.00
ATOM    378 CG2  THR    81      27.838   6.224 -51.968  1.00  0.00
ATOM    379 HG21 THR    81      28.502   5.505 -52.415  1.00  0.00
ATOM    380 HG22 THR    81      28.366   7.095 -51.505  1.00  0.00
ATOM    381 HG23 THR    81      27.321   5.690 -51.213  1.00  0.00
ATOM    382 OG1  THR    81      26.185   5.750 -53.467  1.00  0.00
ATOM    383 HG1  THR    81      25.658   6.105 -54.240  1.00  0.00
ATOM    384 C    THR    81      24.680   6.839 -51.321  1.00  0.00
ATOM    385 O    THR    81      23.812   6.136 -51.883  1.00  0.00
ATOM    386 N    ALA    82      24.742   6.889 -49.991  1.00  0.00
ATOM    387 H    ALA    82      25.508   7.375 -49.588  1.00  0.00
ATOM    388 CA   ALA    82      23.704   6.258 -49.137  1.00  0.00
ATOM    389 HA   ALA    82      23.899   6.398 -48.099  1.00  0.00
ATOM    390 CB   ALA    82      22.290   6.912 -49.364  1.00  0.00
ATOM    391 HB1  ALA    82      21.657   6.592 -48.570  1.00  0.00
ATOM    392 HB2  ALA    82      22.371   8.010 -49.201  1.00  0.00
ATOM    393 HB3  ALA    82      21.917   6.859 -50.367  1.00  0.00
ATOM    394 C    ALA    82      23.774   4.759 -49.213  1.00  0.00
ATOM    395 O    ALA    82      22.728   4.091 -49.012  1.00  0.00
ATOM    396 N    LEU    83      25.036   4.151 -49.112  1.00  0.00
ATOM    397 H    LEU    83      25.873   4.778 -48.994  1.00  0.00
ATOM    398 CA   LEU    83      25.207   2.719 -48.965  1.00  0.00
ATOM    399 HA   LEU    83      24.225   2.201 -48.989  1.00  0.00
ATOM    400 CB   LEU    83      26.083   2.226 -50.172  1.00  0.00
ATOM    401 HB2  LEU    83      26.966   2.886 -50.267  1.00  0.00
ATOM    402 HB3  LEU    83      26.407   1.178 -50.039  1.00  0.00
ATOM    403 CG   LEU    83      25.422   2.237 -51.531  1.00  0.00
ATOM    404 HG   LEU    83      25.248   3.336 -51.719  1.00  0.00
ATOM    405 CD1  LEU    83      26.382   1.751 -52.623  1.00  0.00
ATOM    406 HD11 LEU    83      25.891   1.834 -53.632  1.00  0.00
ATOM    407 HD12 LEU    83      27.284   2.334 -52.563  1.00  0.00
ATOM    408 HD13 LEU    83      26.772   0.764 -52.606  1.00  0.00
ATOM    409 CD2  LEU    83      24.079   1.447 -51.660  1.00  0.00
ATOM    410 HD21 LEU    83      23.244   1.946 -51.072  1.00  0.00
ATOM    411 HD22 LEU    83      23.781   1.495 -52.723  1.00  0.00
ATOM    412 HD23 LEU    83      24.167   0.372 -51.498  1.00  0.00
ATOM    413 C    LEU    83      25.816   2.307 -47.599  1.00  0.00
ATOM    414 O    LEU    83      26.630   3.133 -47.069  1.00  0.00
ATOM    415 N    LYS    84      25.332   1.126 -47.171  1.00  0.00
ATOM    416 H    LYS    84      24.740   0.599 -47.884  1.00  0.00
ATOM    417 CA   LYS    84      26.092   0.195 -46.310  1.00  0.00
ATOM    418 HA   LYS    84      26.945   0.743 -45.943  1.00  0.00
ATOM    419 CB   LYS    84      25.187  -0.385 -45.121  1.00  0.00
ATOM    420 HB2  LYS    84      25.771  -0.841 -44.367  1.00  0.00
ATOM    421 HB3  LYS    84      24.629   0.435 -44.629  1.00  0.00
ATOM    422 CG   LYS    84      24.130  -1.428 -45.524  1.00  0.00
ATOM    423 HG2  LYS    84      23.473  -1.130 -46.385  1.00  0.00
ATOM    424 HG3  LYS    84      24.634  -2.322 -45.845  1.00  0.00
ATOM    425 CD   LYS    84      23.273  -1.799 -44.317  1.00  0.00
ATOM    426 HD2  LYS    84      23.800  -1.737 -43.385  1.00  0.00
ATOM    427 HD3  LYS    84      22.467  -0.978 -44.294  1.00  0.00
ATOM    428 CE   LYS    84      22.578  -3.161 -44.352  1.00  0.00
ATOM    429 HE2  LYS    84      21.693  -3.209 -45.024  1.00  0.00
ATOM    430 HE3  LYS    84      23.357  -3.926 -44.638  1.00  0.00
ATOM    431 NZ   LYS    84      22.119  -3.507 -42.954  1.00  0.00
ATOM    432 HZ1  LYS    84      22.844  -3.848 -42.346  1.00  0.00
ATOM    433 HZ2  LYS    84      21.502  -2.755 -42.554  1.00  0.00
ATOM    434 HZ3  LYS    84      21.515  -4.374 -43.000  1.00  0.00
ATOM    435 C    LYS    84      26.645  -1.017 -47.128  1.00  0.00
ATOM    436 O    LYS    84      26.039  -1.502 -48.176  1.00  0.00
ATOM    437 N    THR    85      27.849  -1.495 -46.666  1.00  0.00
ATOM    438 H    THR    85      28.216  -0.939 -45.940  1.00  0.00
ATOM    439 CA   THR    85      28.542  -2.589 -47.392  1.00  0.00
ATOM    440 HA   THR    85      27.774  -3.309 -47.832  1.00  0.00
ATOM    441 CB   THR    85      29.516  -2.100 -48.522  1.00  0.00
ATOM    442 HB   THR    85      28.897  -1.574 -49.255  1.00  0.00
ATOM    443 CG2  THR    85      30.684  -1.245 -48.075  1.00  0.00
ATOM    444 HG21 THR    85      31.453  -1.671 -47.447  1.00  0.00
ATOM    445 HG22 THR    85      31.253  -0.775 -48.890  1.00  0.00
ATOM    446 HG23 THR    85      30.307  -0.373 -47.427  1.00  0.00
ATOM    447 OG1  THR    85      30.061  -3.173 -49.296  1.00  0.00
ATOM    448 HG1  THR    85      29.343  -3.818 -49.519  1.00  0.00
ATOM    449 C    THR    85      29.265  -3.596 -46.458  1.00  0.00
ATOM    450 O    THR    85      29.999  -3.198 -45.528  1.00  0.00
ATOM    451 N    ARG    86      28.944  -4.955 -46.673  1.00  0.00
ATOM    452 H    ARG    86      28.238  -5.180 -47.463  1.00  0.00
ATOM    453 CA   ARG    86      29.401  -6.114 -45.899  1.00  0.00
ATOM    454 HA   ARG    86      29.984  -5.787 -45.084  1.00  0.00
ATOM    455 CB   ARG    86      28.113  -6.799 -45.441  1.00  0.00
ATOM    456 HB2  ARG    86      27.750  -6.126 -44.648  1.00  0.00
ATOM    457 HB3  ARG    86      27.461  -6.942 -46.218  1.00  0.00
ATOM    458 CG   ARG    86      28.231  -8.151 -44.719  1.00  0.00
ATOM    459 HG2  ARG    86      29.206  -8.496 -44.772  1.00  0.00
ATOM    460 HG3  ARG    86      27.973  -8.140 -43.650  1.00  0.00
ATOM    461 CD   ARG    86      27.397  -9.228 -45.422  1.00  0.00
ATOM    462 HD2  ARG    86      27.727  -9.416 -46.576  1.00  0.00
ATOM    463 HD3  ARG    86      27.623 -10.172 -45.085  1.00  0.00
ATOM    464 NE   ARG    86      26.012  -8.972 -45.364  1.00  0.00
ATOM    465 HE   ARG    86      25.654  -7.997 -45.628  1.00  0.00
ATOM    466 CZ   ARG    86      25.159  -9.773 -44.820  1.00  0.00
ATOM    467 NH1  ARG    86      25.009  -9.829 -43.517  1.00  0.00
ATOM    468 HH11 ARG    86      25.638 -10.415 -42.947  1.00  0.00
ATOM    469 HH12 ARG    86      24.360  -9.251 -43.053  1.00  0.00
ATOM    470 NH2  ARG    86      24.411 -10.553 -45.432  1.00  0.00
ATOM    471 HH21 ARG    86      23.527 -10.226 -45.710  1.00  0.00
ATOM    472 HH22 ARG    86      24.728 -11.479 -45.665  1.00  0.00
ATOM    473 C    ARG    86      30.298  -6.929 -46.794  1.00  0.00
ATOM    474 O    ARG    86      29.879  -7.451 -47.809  1.00  0.00
ATOM    475 N    THR    87      31.544  -7.117 -46.298  1.00  0.00
ATOM    476 H    THR    87      31.776  -6.895 -45.373  1.00  0.00
ATOM    477 CA   THR    87      32.458  -7.998 -47.015  1.00  0.00
ATOM    478 HA   THR    87      32.008  -8.224 -47.990  1.00  0.00
ATOM    479 CB   THR    87      33.754  -7.220 -47.320  1.00  0.00
ATOM    480 HB   THR    87      34.294  -7.733 -48.140  1.00  0.00
ATOM    481 CG2  THR    87      33.403  -5.878 -47.939  1.00  0.00
ATOM    482 HG21 THR    87      33.150  -5.136 -47.156  1.00  0.00
ATOM    483 HG22 THR    87      34.323  -5.421 -48.394  1.00  0.00
ATOM    484 HG23 THR    87      32.646  -5.937 -48.624  1.00  0.00
ATOM    485 OG1  THR    87      34.559  -6.899 -46.164  1.00  0.00
ATOM    486 HG1  THR    87      34.637  -7.679 -45.627  1.00  0.00
ATOM    487 C    THR    87      32.743  -9.309 -46.343  1.00  0.00
ATOM    488 O    THR    87      32.446  -9.380 -45.188  1.00  0.00
ATOM    489 N    GLY    88      32.958 -10.423 -47.109  1.00  0.00
ATOM    490 H    GLY    88      33.104 -10.255 -48.093  1.00  0.00
ATOM    491 CA   GLY    88      33.251 -11.788 -46.683  1.00  0.00
ATOM    492 HA2  GLY    88      33.251 -11.815 -45.629  1.00  0.00
ATOM    493 HA3  GLY    88      32.457 -12.386 -47.065  1.00  0.00
ATOM    494 C    GLY    88      34.573 -12.204 -47.370  1.00  0.00
ATOM    495 O    GLY    88      34.727 -11.942 -48.578  1.00  0.00
ATOM    496 N    SER    89      35.389 -13.010 -46.633  1.00  0.00
ATOM    497 H    SER    89      35.220 -13.047 -45.637  1.00  0.00
ATOM    498 CA   SER    89      36.640 -13.625 -47.174  1.00  0.00
ATOM    499 HA   SER    89      36.635 -13.706 -48.241  1.00  0.00
ATOM    500 CB   SER    89      37.847 -12.782 -46.817  1.00  0.00
ATOM    501 HB2  SER    89      38.726 -13.187 -47.322  1.00  0.00
ATOM    502 HB3  SER    89      37.771 -11.758 -47.269  1.00  0.00
ATOM    503 OG   SER    89      38.071 -12.559 -45.435  1.00  0.00
ATOM    504 HG   SER    89      37.341 -11.961 -45.068  1.00  0.00
ATOM    505 C    SER    89      36.724 -15.107 -46.791  1.00  0.00
ATOM    506 O    SER    89      36.154 -15.577 -45.795  1.00  0.00
ATOM    507 N    LEU    90      37.434 -15.829 -47.625  1.00  0.00
ATOM    508 H    LEU    90      37.849 -15.378 -48.451  1.00  0.00
ATOM    509 CA   LEU    90      37.454 -17.309 -47.694  1.00  0.00
ATOM    510 HA   LEU    90      36.418 -17.507 -47.698  1.00  0.00
ATOM    511 CB   LEU    90      38.237 -17.678 -48.951  1.00  0.00
ATOM    512 HB2  LEU    90      37.808 -17.152 -49.777  1.00  0.00
ATOM    513 HB3  LEU    90      39.216 -17.338 -48.869  1.00  0.00
ATOM    514 CG   LEU    90      38.256 -19.129 -49.391  1.00  0.00
ATOM    515 HG   LEU    90      38.691 -19.105 -50.367  1.00  0.00
ATOM    516 CD1  LEU    90      39.173 -19.984 -48.558  1.00  0.00
ATOM    517 HD11 LEU    90      38.755 -20.107 -47.541  1.00  0.00
ATOM    518 HD12 LEU    90      39.213 -20.965 -49.122  1.00  0.00
ATOM    519 HD13 LEU    90      40.205 -19.613 -48.620  1.00  0.00
ATOM    520 CD2  LEU    90      36.858 -19.692 -49.608  1.00  0.00
ATOM    521 HD21 LEU    90      36.917 -20.676 -50.080  1.00  0.00
ATOM    522 HD22 LEU    90      36.361 -19.849 -48.569  1.00  0.00
ATOM    523 HD23 LEU    90      36.299 -19.037 -50.213  1.00  0.00
ATOM    524 C    LEU    90      38.073 -17.845 -46.431  1.00  0.00
ATOM    525 O    LEU    90      39.306 -17.659 -46.248  1.00  0.00
ATOM    526 N    LYS    91      37.340 -18.476 -45.613  1.00  0.00
ATOM    527 H    LYS    91      36.320 -18.513 -45.807  1.00  0.00
ATOM    528 CA   LYS    91      37.820 -19.107 -44.342  1.00  0.00
ATOM    529 HA   LYS    91      38.758 -18.657 -44.014  1.00  0.00
ATOM    530 CB   LYS    91      36.751 -18.857 -43.306  1.00  0.00
ATOM    531 HB2  LYS    91      36.689 -17.737 -43.129  1.00  0.00
ATOM    532 HB3  LYS    91      35.805 -19.167 -43.463  1.00  0.00
ATOM    533 CG   LYS    91      37.134 -19.383 -41.943  1.00  0.00
ATOM    534 HG2  LYS    91      37.235 -20.452 -41.933  1.00  0.00
ATOM    535 HG3  LYS    91      38.105 -19.001 -41.840  1.00  0.00
ATOM    536 CD   LYS    91      36.283 -18.866 -40.783  1.00  0.00
ATOM    537 HD2  LYS    91      36.404 -19.489 -39.890  1.00  0.00
ATOM    538 HD3  LYS    91      36.617 -17.895 -40.518  1.00  0.00
ATOM    539 CE   LYS    91      34.812 -18.771 -40.947  1.00  0.00
ATOM    540 HE2  LYS    91      34.634 -18.099 -41.797  1.00  0.00
ATOM    541 HE3  LYS    91      34.472 -19.825 -41.072  1.00  0.00
ATOM    542 NZ   LYS    91      34.236 -18.232 -39.689  1.00  0.00
ATOM    543 HZ1  LYS    91      33.240 -17.949 -39.848  1.00  0.00
ATOM    544 HZ2  LYS    91      34.062 -18.963 -39.015  1.00  0.00
ATOM    545 HZ3  LYS    91      34.717 -17.475 -39.202  1.00  0.00
ATOM    546 C    LYS    91      38.194 -20.571 -44.557  1.00  0.00
ATOM    547 O    LYS    91      39.241 -20.983 -44.047  1.00  0.00
ATOM    548 N    ARG    92      37.351 -21.288 -45.342  1.00  0.00
ATOM    549 H    ARG    92      36.534 -20.713 -45.724  1.00  0.00
ATOM    550 CA   ARG    92      37.502 -22.686 -45.750  1.00  0.00
ATOM    551 HA   ARG    92      38.533 -22.862 -45.837  1.00  0.00
ATOM    552 CB   ARG    92      36.971 -23.777 -44.762  1.00  0.00
ATOM    553 HB2  ARG    92      37.332 -23.583 -43.741  1.00  0.00
ATOM    554 HB3  ARG    92      35.941 -23.917 -44.733  1.00  0.00
ATOM    555 CG   ARG    92      37.610 -25.108 -44.984  1.00  0.00
ATOM    556 HG2  ARG    92      37.199 -25.629 -45.842  1.00  0.00
ATOM    557 HG3  ARG    92      38.705 -24.909 -45.018  1.00  0.00
ATOM    558 CD   ARG    92      37.459 -26.120 -43.810  1.00  0.00
ATOM    559 HD2  ARG    92      38.201 -26.942 -43.898  1.00  0.00
ATOM    560 HD3  ARG    92      37.791 -25.733 -42.820  1.00  0.00
ATOM    561 NE   ARG    92      36.018 -26.620 -43.640  1.00  0.00
ATOM    562 HE   ARG    92      35.360 -26.130 -44.247  1.00  0.00
ATOM    563 CZ   ARG    92      35.618 -27.678 -42.979  1.00  0.00
ATOM    564 NH1  ARG    92      35.638 -28.914 -43.368  1.00  0.00
ATOM    565 HH11 ARG    92      34.815 -29.374 -43.872  1.00  0.00
ATOM    566 HH12 ARG    92      36.491 -29.452 -43.216  1.00  0.00
ATOM    567 NH2  ARG    92      35.201 -27.575 -41.781  1.00  0.00
ATOM    568 HH21 ARG    92      35.871 -27.683 -41.058  1.00  0.00
ATOM    569 HH22 ARG    92      34.229 -27.415 -41.546  1.00  0.00
ATOM    570 C    ARG    92      36.917 -23.013 -47.173  1.00  0.00
ATOM    571 O    ARG    92      35.742 -22.761 -47.453  1.00  0.00
ATOM    572 N    ALA    93      37.725 -23.623 -47.992  1.00  0.00
ATOM    573 H    ALA    93      38.702 -23.581 -47.735  1.00  0.00
ATOM    574 CA   ALA    93      37.537 -24.354 -49.247  1.00  0.00
ATOM    575 HA   ALA    93      36.732 -25.008 -48.970  1.00  0.00
ATOM    576 CB   ALA    93      37.068 -23.445 -50.326  1.00  0.00
ATOM    577 HB1  ALA    93      36.040 -23.009 -50.282  1.00  0.00
ATOM    578 HB2  ALA    93      37.754 -22.631 -50.457  1.00  0.00
ATOM    579 HB3  ALA    93      37.225 -23.928 -51.331  1.00  0.00
ATOM    580 C    ALA    93      38.778 -25.183 -49.612  1.00  0.00
ATOM    581 O    ALA    93      39.865 -24.706 -49.354  1.00  0.00
ATOM    582 N    LEU    94      38.510 -26.397 -50.135  1.00  0.00
ATOM    583 H    LEU    94      37.565 -26.683 -50.298  1.00  0.00
ATOM    584 CA   LEU    94      39.613 -27.302 -50.400  1.00  0.00
ATOM    585 HA   LEU    94      40.454 -27.041 -49.709  1.00  0.00
ATOM    586 CB   LEU    94      39.211 -28.796 -50.079  1.00  0.00
ATOM    587 HB2  LEU    94      38.427 -29.094 -50.718  1.00  0.00
ATOM    588 HB3  LEU    94      39.995 -29.507 -50.313  1.00  0.00
ATOM    589 CG   LEU    94      38.885 -29.052 -48.594  1.00  0.00
ATOM    590 HG   LEU    94      37.952 -28.438 -48.433  1.00  0.00
ATOM    591 CD1  LEU    94      38.644 -30.584 -48.503  1.00  0.00
ATOM    592 HD11 LEU    94      37.669 -30.719 -48.949  1.00  0.00
ATOM    593 HD12 LEU    94      39.384 -31.165 -49.099  1.00  0.00
ATOM    594 HD13 LEU    94      38.493 -30.852 -47.445  1.00  0.00
ATOM    595 CD2  LEU    94      40.054 -28.704 -47.647  1.00  0.00
ATOM    596 HD21 LEU    94      40.157 -27.621 -47.614  1.00  0.00
ATOM    597 HD22 LEU    94      39.914 -29.009 -46.586  1.00  0.00
ATOM    598 HD23 LEU    94      41.000 -29.197 -47.943  1.00  0.00
ATOM    599 C    LEU    94      40.195 -27.102 -51.801  1.00  0.00
ATOM    600 O    LEU    94      39.553 -26.496 -52.667  1.00  0.00
ATOM    601 N    HIS    95      41.385 -27.663 -52.093  1.00  0.00
ATOM    602 H    HIS    95      41.880 -28.064 -51.301  1.00  0.00
ATOM    603 CA   HIS    95      42.122 -27.531 -53.373  1.00  0.00
ATOM    604 HA   HIS    95      42.286 -26.428 -53.516  1.00  0.00
ATOM    605 CB   HIS    95      43.517 -28.207 -53.187  1.00  0.00
ATOM    606 HB2  HIS    95      43.970 -27.874 -54.126  1.00  0.00
ATOM    607 HB3  HIS    95      44.106 -27.642 -52.454  1.00  0.00
ATOM    608 CG   HIS    95      43.498 -29.696 -53.026  1.00  0.00
ATOM    609 ND1  HIS    95      44.092 -30.525 -53.950  1.00  0.00
ATOM    610 CE1  HIS    95      44.278 -31.713 -53.342  1.00  0.00
ATOM    611 HE1  HIS    95      44.998 -32.456 -53.691  1.00  0.00
ATOM    612 NE2  HIS    95      43.736 -31.705 -52.107  1.00  0.00
ATOM    613 HE2  HIS    95      43.736 -32.468 -51.485  1.00  0.00
ATOM    614 CD2  HIS    95      43.203 -30.432 -51.896  1.00  0.00
ATOM    615 HD2  HIS    95      42.847 -30.056 -50.999  1.00  0.00
ATOM    616 C    HIS    95      41.355 -28.140 -54.594  1.00  0.00
ATOM    617 O    HIS    95      41.694 -27.757 -55.761  1.00  0.00
ATOM    618 N    ASN    96      40.389 -29.053 -54.347  1.00  0.00
ATOM    619 H    ASN    96      40.303 -29.453 -53.372  1.00  0.00
ATOM    620 CA   ASN    96      39.502 -29.624 -55.378  1.00  0.00
ATOM    621 HA   ASN    96      40.062 -29.889 -56.275  1.00  0.00
ATOM    622 CB   ASN    96      39.031 -31.053 -54.890  1.00  0.00
ATOM    623 HB2  ASN    96      39.870 -31.629 -54.657  1.00  0.00
ATOM    624 HB3  ASN    96      38.456 -30.980 -53.958  1.00  0.00
ATOM    625 CG   ASN    96      38.284 -31.865 -55.972  1.00  0.00
ATOM    626 OD1  ASN    96      38.946 -32.163 -57.020  1.00  0.00
ATOM    627 ND2  ASN    96      37.022 -32.133 -55.739  1.00  0.00
ATOM    628 HD21 ASN    96      36.466 -32.805 -56.276  1.00  0.00
ATOM    629 HD22 ASN    96      36.637 -31.866 -54.846  1.00  0.00
ATOM    630 C    ASN    96      38.244 -28.796 -55.830  1.00  0.00
ATOM    631 O    ASN    96      37.816 -28.816 -56.983  1.00  0.00
ATOM    632 N    ALA    97      37.679 -28.060 -54.876  1.00  0.00
ATOM    633 H    ALA    97      38.107 -27.982 -53.971  1.00  0.00
ATOM    634 CA   ALA    97      36.553 -27.105 -55.055  1.00  0.00
ATOM    635 HA   ALA    97      36.274 -27.087 -56.135  1.00  0.00
ATOM    636 CB   ALA    97      35.358 -27.520 -54.276  1.00  0.00
ATOM    637 HB1  ALA    97      34.565 -26.889 -54.702  1.00  0.00
ATOM    638 HB2  ALA    97      35.117 -28.550 -54.574  1.00  0.00
ATOM    639 HB3  ALA    97      35.484 -27.413 -53.230  1.00  0.00
ATOM    640 C    ALA    97      36.982 -25.589 -54.926  1.00  0.00
ATOM    641 O    ALA    97      36.548 -24.896 -53.993  1.00  0.00
ATOM    642 N    GLU    98      37.822 -25.019 -55.818  1.00  0.00
ATOM    643 H    GLU    98      38.306 -25.665 -56.436  1.00  0.00
ATOM    644 CA   GLU    98      38.447 -23.715 -55.640  1.00  0.00
ATOM    645 HA   GLU    98      38.873 -23.620 -54.656  1.00  0.00
ATOM    646 CB   GLU    98      39.543 -23.665 -56.610  1.00  0.00
ATOM    647 HB2  GLU    98      40.231 -24.410 -56.256  1.00  0.00
ATOM    648 HB3  GLU    98      39.123 -23.880 -57.565  1.00  0.00
ATOM    649 CG   GLU    98      40.376 -22.378 -56.632  1.00  0.00
ATOM    650 HG2  GLU    98      40.987 -22.355 -57.502  1.00  0.00
ATOM    651 HG3  GLU    98      39.796 -21.452 -56.745  1.00  0.00
ATOM    652 CD   GLU    98      41.360 -22.182 -55.468  1.00  0.00
ATOM    653 OE1  GLU    98      41.892 -21.027 -55.368  1.00  0.00
ATOM    654 OE2  GLU    98      41.702 -23.110 -54.715  1.00  0.00
ATOM    655 C    GLU    98      37.419 -22.537 -55.705  1.00  0.00
ATOM    656 O    GLU    98      36.584 -22.486 -56.658  1.00  0.00
ATOM    657 N    CYS    99      37.456 -21.591 -54.768  1.00  0.00
ATOM    658 H    CYS    99      38.099 -21.619 -54.070  1.00  0.00
ATOM    659 CA   CYS    99      36.571 -20.386 -54.815  1.00  0.00
ATOM    660 HA   CYS    99      35.749 -20.505 -55.502  1.00  0.00
ATOM    661 CB   CYS    99      35.902 -20.294 -53.382  1.00  0.00
ATOM    662 HB2  CYS    99      36.539 -19.971 -52.612  1.00  0.00
ATOM    663 HB3  CYS    99      35.104 -19.504 -53.480  1.00  0.00
ATOM    664 SG   CYS    99      35.145 -21.904 -52.857  1.00  0.00
ATOM    665 C    CYS    99      37.318 -19.092 -55.063  1.00  0.00
ATOM    666 O    CYS    99      38.504 -18.981 -55.032  1.00  0.00
ATOM    667 N    GLN   100      36.557 -18.065 -55.396  1.00  0.00
ATOM    668 H    GLN   100      35.578 -18.262 -55.588  1.00  0.00
ATOM    669 CA   GLN   100      36.921 -16.692 -55.276  1.00  0.00
ATOM    670 HA   GLN   100      37.828 -16.545 -55.927  1.00  0.00
ATOM    671 CB   GLN   100      35.804 -15.803 -55.852  1.00  0.00
ATOM    672 HB2  GLN   100      36.048 -14.741 -55.834  1.00  0.00
ATOM    673 HB3  GLN   100      35.715 -15.922 -56.943  1.00  0.00
ATOM    674 CG   GLN   100      34.352 -15.856 -55.200  1.00  0.00
ATOM    675 HG2  GLN   100      34.506 -16.007 -54.154  1.00  0.00
ATOM    676 HG3  GLN   100      34.027 -14.813 -55.307  1.00  0.00
ATOM    677 CD   GLN   100      33.403 -16.808 -55.849  1.00  0.00
ATOM    678 OE1  GLN   100      33.498 -17.978 -55.506  1.00  0.00
ATOM    679 NE2  GLN   100      32.408 -16.527 -56.613  1.00  0.00
ATOM    680 HE21 GLN   100      31.700 -17.240 -56.768  1.00  0.00
ATOM    681 HE22 GLN   100      32.207 -15.576 -56.848  1.00  0.00
ATOM    682 C    GLN   100      37.272 -16.214 -53.811  1.00  0.00
ATOM    683 O    GLN   100      36.760 -16.764 -52.813  1.00  0.00
ATOM    684 N    LYS   101      38.293 -15.273 -53.649  1.00  0.00
ATOM    685 H    LYS   101      38.747 -14.857 -54.491  1.00  0.00
ATOM    686 CA   LYS   101      38.978 -15.041 -52.370  1.00  0.00
ATOM    687 HA   LYS   101      38.977 -15.904 -51.740  1.00  0.00
ATOM    688 CB   LYS   101      40.420 -14.586 -52.410  1.00  0.00
ATOM    689 HB2  LYS   101      40.429 -13.632 -52.984  1.00  0.00
ATOM    690 HB3  LYS   101      40.827 -14.416 -51.441  1.00  0.00
ATOM    691 CG   LYS   101      41.408 -15.599 -53.073  1.00  0.00
ATOM    692 HG2  LYS   101      40.997 -15.866 -54.043  1.00  0.00
ATOM    693 HG3  LYS   101      42.407 -15.247 -53.141  1.00  0.00
ATOM    694 CD   LYS   101      41.587 -16.874 -52.244  1.00  0.00
ATOM    695 HD2  LYS   101      42.160 -16.735 -51.296  1.00  0.00
ATOM    696 HD3  LYS   101      40.647 -17.112 -51.797  1.00  0.00
ATOM    697 CE   LYS   101      42.030 -18.141 -52.951  1.00  0.00
ATOM    698 HE2  LYS   101      43.074 -18.247 -52.895  1.00  0.00
ATOM    699 HE3  LYS   101      41.814 -19.031 -52.298  1.00  0.00
ATOM    700 NZ   LYS   101      41.567 -18.458 -54.353  1.00  0.00
ATOM    701 HZ1  LYS   101      42.124 -17.814 -54.986  1.00  0.00
ATOM    702 HZ2  LYS   101      41.719 -19.446 -54.593  1.00  0.00
ATOM    703 HZ3  LYS   101      40.550 -18.371 -54.360  1.00  0.00
ATOM    704 C    LYS   101      38.218 -14.113 -51.425  1.00  0.00
ATOM    705 O    LYS   101      38.239 -14.260 -50.200  1.00  0.00
ATOM    706 N    THR   102      37.431 -13.170 -52.036  1.00  0.00
ATOM    707 H    THR   102      37.397 -13.059 -53.028  1.00  0.00
ATOM    708 CA   THR   102      36.606 -12.164 -51.313  1.00  0.00
ATOM    709 HA   THR   102      36.526 -12.534 -50.302  1.00  0.00
ATOM    710 CB   THR   102      37.346 -10.814 -51.236  1.00  0.00
ATOM    711 HB   THR   102      37.260 -10.269 -52.185  1.00  0.00
ATOM    712 CG2  THR   102      36.825  -9.827 -50.254  1.00  0.00
ATOM    713 HG21 THR   102      36.861 -10.305 -49.307  1.00  0.00
ATOM    714 HG22 THR   102      37.352  -8.864 -50.195  1.00  0.00
ATOM    715 HG23 THR   102      35.765  -9.674 -50.394  1.00  0.00
ATOM    716 OG1  THR   102      38.695 -10.961 -51.041  1.00  0.00
ATOM    717 HG1  THR   102      39.072 -11.593 -51.618  1.00  0.00
ATOM    718 C    THR   102      35.362 -11.952 -52.078  1.00  0.00
ATOM    719 O    THR   102      35.368 -12.033 -53.317  1.00  0.00
ATOM    720 N    VAL   103      34.286 -11.712 -51.356  1.00  0.00
ATOM    721 H    VAL   103      34.335 -11.730 -50.351  1.00  0.00
ATOM    722 CA   VAL   103      32.932 -11.430 -51.879  1.00  0.00
ATOM    723 HA   VAL   103      32.882 -11.100 -52.945  1.00  0.00
ATOM    724 CB   VAL   103      32.077 -12.633 -51.694  1.00  0.00
ATOM    725 HB   VAL   103      31.092 -12.308 -52.060  1.00  0.00
ATOM    726 CG1  VAL   103      32.392 -13.659 -52.731  1.00  0.00
ATOM    727 HG11 VAL   103      32.396 -13.190 -53.740  1.00  0.00
ATOM    728 HG12 VAL   103      33.376 -14.152 -52.606  1.00  0.00
ATOM    729 HG13 VAL   103      31.632 -14.492 -52.840  1.00  0.00
ATOM    730 CG2  VAL   103      31.942 -13.452 -50.350  1.00  0.00
ATOM    731 HG21 VAL   103      31.561 -12.773 -49.621  1.00  0.00
ATOM    732 HG22 VAL   103      31.137 -14.244 -50.454  1.00  0.00
ATOM    733 HG23 VAL   103      32.891 -13.810 -49.940  1.00  0.00
ATOM    734 C    VAL   103      32.304 -10.313 -51.112  1.00  0.00
ATOM    735 O    VAL   103      32.520 -10.146 -49.879  1.00  0.00
ATOM    736 N    THR   104      31.556  -9.494 -51.801  1.00  0.00
ATOM    737 H    THR   104      31.255  -9.761 -52.722  1.00  0.00
ATOM    738 CA   THR   104      31.078  -8.103 -51.440  1.00  0.00
ATOM    739 HA   THR   104      31.362  -7.872 -50.360  1.00  0.00
ATOM    740 CB   THR   104      31.910  -7.056 -52.256  1.00  0.00
ATOM    741 HB   THR   104      32.226  -7.392 -53.284  1.00  0.00
ATOM    742 CG2  THR   104      31.362  -5.644 -52.426  1.00  0.00
ATOM    743 HG21 THR   104      30.906  -5.259 -51.496  1.00  0.00
ATOM    744 HG22 THR   104      32.106  -4.956 -52.857  1.00  0.00
ATOM    745 HG23 THR   104      30.679  -5.631 -53.235  1.00  0.00
ATOM    746 OG1  THR   104      33.091  -6.816 -51.563  1.00  0.00
ATOM    747 HG1  THR   104      33.519  -7.666 -51.428  1.00  0.00
ATOM    748 C    THR   104      29.518  -7.932 -51.655  1.00  0.00
ATOM    749 O    THR   104      29.005  -8.324 -52.720  1.00  0.00
ATOM    750 N    ILE   105      28.815  -7.387 -50.667  1.00  0.00
ATOM    751 H    ILE   105      29.303  -7.234 -49.804  1.00  0.00
ATOM    752 CA   ILE   105      27.351  -7.172 -50.771  1.00  0.00
ATOM    753 HA   ILE   105      26.989  -7.332 -51.816  1.00  0.00
ATOM    754 CB   ILE   105      26.680  -8.174 -49.704  1.00  0.00
ATOM    755 HB   ILE   105      27.106  -7.985 -48.717  1.00  0.00
ATOM    756 CG2  ILE   105      25.141  -7.961 -49.743  1.00  0.00
ATOM    757 HG21 ILE   105      24.734  -7.978 -50.762  1.00  0.00
ATOM    758 HG22 ILE   105      24.641  -8.569 -49.032  1.00  0.00
ATOM    759 HG23 ILE   105      24.991  -6.926 -49.353  1.00  0.00
ATOM    760 CG1  ILE   105      26.986  -9.629 -50.101  1.00  0.00
ATOM    761 HG12 ILE   105      26.642  -9.777 -51.163  1.00  0.00
ATOM    762 HG13 ILE   105      28.054  -9.688 -50.167  1.00  0.00
ATOM    763 CD1  ILE   105      26.537 -10.793 -49.167  1.00  0.00
ATOM    764 HD11 ILE   105      25.554 -10.768 -48.795  1.00  0.00
ATOM    765 HD12 ILE   105      26.688 -11.754 -49.766  1.00  0.00
ATOM    766 HD13 ILE   105      27.229 -10.901 -48.332  1.00  0.00
ATOM    767 C    ILE   105      27.089  -5.663 -50.462  1.00  0.00
ATOM    768 O    ILE   105      27.822  -5.110 -49.599  1.00  0.00
ATOM    769 N    SER   106      26.161  -4.945 -51.132  1.00  0.00
ATOM    770 H    SER   106      25.496  -5.478 -51.754  1.00  0.00
ATOM    771 CA   SER   106      25.824  -3.620 -50.623  1.00  0.00
ATOM    772 HA   SER   106      26.102  -3.615 -49.607  1.00  0.00
ATOM    773 CB   SER   106      26.618  -2.512 -51.298  1.00  0.00
ATOM    774 HB2  SER   106      26.281  -1.592 -50.794  1.00  0.00
ATOM    775 HB3  SER   106      27.728  -2.620 -51.175  1.00  0.00
ATOM    776 OG   SER   106      26.341  -2.371 -52.677  1.00  0.00
ATOM    777 HG   SER   106      26.475  -3.149 -53.219  1.00  0.00
ATOM    778 C    SER   106      24.266  -3.440 -50.596  1.00  0.00
ATOM    779 O    SER   106      23.520  -4.196 -51.196  1.00  0.00
ATOM    780 N    LYS   107      23.735  -2.499 -49.736  1.00  0.00
ATOM    781 H    LYS   107      24.464  -2.032 -49.232  1.00  0.00
ATOM    782 CA   LYS   107      22.369  -2.229 -49.562  1.00  0.00
ATOM    783 HA   LYS   107      21.806  -2.436 -50.409  1.00  0.00
ATOM    784 CB   LYS   107      21.713  -3.004 -48.302  1.00  0.00
ATOM    785 HB2  LYS   107      22.334  -2.844 -47.453  1.00  0.00
ATOM    786 HB3  LYS   107      20.694  -2.541 -48.043  1.00  0.00
ATOM    787 CG   LYS   107      21.346  -4.504 -48.486  1.00  0.00
ATOM    788 HG2  LYS   107      22.210  -5.092 -48.839  1.00  0.00
ATOM    789 HG3  LYS   107      21.190  -4.819 -47.460  1.00  0.00
ATOM    790 CD   LYS   107      20.063  -5.098 -49.155  1.00  0.00
ATOM    791 HD2  LYS   107      20.050  -6.154 -48.922  1.00  0.00
ATOM    792 HD3  LYS   107      19.184  -4.617 -48.667  1.00  0.00
ATOM    793 CE   LYS   107      20.014  -4.998 -50.697  1.00  0.00
ATOM    794 HE2  LYS   107      19.057  -5.438 -51.089  1.00  0.00
ATOM    795 HE3  LYS   107      20.042  -3.952 -51.024  1.00  0.00
ATOM    796 NZ   LYS   107      21.169  -5.682 -51.442  1.00  0.00
ATOM    797 HZ1  LYS   107      21.405  -6.624 -51.157  1.00  0.00
ATOM    798 HZ2  LYS   107      20.963  -5.763 -52.487  1.00  0.00
ATOM    799 HZ3  LYS   107      22.095  -5.192 -51.428  1.00  0.00
ATOM    800 C    LYS   107      22.215  -0.731 -49.284  1.00  0.00
ATOM    801 O    LYS   107      23.174  -0.032 -48.917  1.00  0.00
ATOM    802 N    PRO   108      21.002  -0.070 -49.419  1.00  0.00
ATOM    803 CD   PRO   108      19.804  -0.590 -50.069  1.00  0.00
ATOM    804 HD2  PRO   108      19.404  -1.341 -49.366  1.00  0.00
ATOM    805 HD3  PRO   108      20.020  -0.992 -51.107  1.00  0.00
ATOM    806 CG   PRO   108      18.823   0.544 -50.209  1.00  0.00
ATOM    807 HG2  PRO   108      17.881   0.236 -49.955  1.00  0.00
ATOM    808 HG3  PRO   108      18.918   1.009 -51.211  1.00  0.00
ATOM    809 CB   PRO   108      19.317   1.525 -49.112  1.00  0.00
ATOM    810 HB2  PRO   108      18.667   1.321 -48.254  1.00  0.00
ATOM    811 HB3  PRO   108      19.120   2.512 -49.472  1.00  0.00
ATOM    812 CA   PRO   108      20.743   1.230 -48.822  1.00  0.00
ATOM    813 HA   PRO   108      21.376   2.077 -49.239  1.00  0.00
ATOM    814 C    PRO   108      20.883   1.231 -47.247  1.00  0.00
ATOM    815 O    PRO   108      20.761   0.233 -46.562  1.00  0.00
ATOM    816 N    CYS   109      21.214   2.377 -46.643  1.00  0.00
ATOM    817 H    CYS   109      21.615   3.087 -47.223  1.00  0.00
ATOM    818 CA   CYS   109      21.538   2.494 -45.189  1.00  0.00
ATOM    819 HA   CYS   109      22.383   1.878 -44.887  1.00  0.00
ATOM    820 CB   CYS   109      21.934   4.003 -44.985  1.00  0.00
ATOM    821 HB2  CYS   109      21.068   4.707 -45.233  1.00  0.00
ATOM    822 HB3  CYS   109      22.060   4.175 -43.895  1.00  0.00
ATOM    823 SG   CYS   109      23.385   4.476 -45.989  1.00  0.00
ATOM    824 C    CYS   109      20.382   2.339 -44.236  1.00  0.00
ATOM    825 O    CYS   109      20.614   2.151 -43.053  1.00  0.00
ATOM    826 N    GLY   110      19.144   2.461 -44.679  1.00  0.00
ATOM    827 H    GLY   110      19.023   2.780 -45.667  1.00  0.00
ATOM    828 CA   GLY   110      17.914   2.319 -43.817  1.00  0.00
ATOM    829 HA2  GLY   110      18.176   2.947 -42.953  1.00  0.00
ATOM    830 HA3  GLY   110      17.102   2.732 -44.431  1.00  0.00
ATOM    831 C    GLY   110      17.488   0.873 -43.338  1.00  0.00
ATOM    832 O    GLY   110      16.597   0.719 -42.592  1.00  0.00
ATOM    833 N    LYS   111      18.194  -0.167 -43.826  1.00  0.00
ATOM    834 H    LYS   111      18.913   0.078 -44.536  1.00  0.00
ATOM    835 CA   LYS   111      18.057  -1.570 -43.283  1.00  0.00
ATOM    836 HA   LYS   111      17.007  -1.621 -43.042  1.00  0.00
ATOM    837 CB   LYS   111      18.227  -2.482 -44.530  1.00  0.00
ATOM    838 HB2  LYS   111      17.564  -2.284 -45.362  1.00  0.00
ATOM    839 HB3  LYS   111      19.202  -2.183 -45.058  1.00  0.00
ATOM    840 CG   LYS   111      18.369  -4.008 -44.359  1.00  0.00
ATOM    841 HG2  LYS   111      18.753  -4.301 -45.331  1.00  0.00
ATOM    842 HG3  LYS   111      19.080  -4.336 -43.580  1.00  0.00
ATOM    843 CD   LYS   111      17.072  -4.804 -44.223  1.00  0.00
ATOM    844 HD2  LYS   111      16.363  -4.479 -44.996  1.00  0.00
ATOM    845 HD3  LYS   111      17.231  -5.837 -44.419  1.00  0.00
ATOM    846 CE   LYS   111      16.285  -4.673 -42.891  1.00  0.00
ATOM    847 HE2  LYS   111      15.995  -3.626 -42.810  1.00  0.00
ATOM    848 HE3  LYS   111      15.327  -5.261 -42.958  1.00  0.00
ATOM    849 NZ   LYS   111      17.140  -5.057 -41.762  1.00  0.00
ATOM    850 HZ1  LYS   111      17.775  -5.765 -42.171  1.00  0.00
ATOM    851 HZ2  LYS   111      17.819  -4.341 -41.491  1.00  0.00
ATOM    852 HZ3  LYS   111      16.671  -5.672 -41.046  1.00  0.00
ATOM    853 C    LYS   111      18.914  -2.066 -42.119  1.00  0.00
ATOM    854 O    LYS   111      20.134  -1.801 -42.180  1.00  0.00
ATOM    855 OXT  LYS   111      18.333  -2.599 -41.153  1.00  0.00
TER     856      LYS    57
ATOM    856 HO1  ROH   200      20.273  -1.712 -36.175  1.00  0.00
ATOM    857 O1   ROH   200      20.882  -2.454 -35.833  1.00  0.00
ATOM    858 C1   UYS   201      20.064  -3.505 -35.162  1.00  0.00
ATOM    859 H1   UYS   201      19.531  -2.951 -34.359  1.00  0.00
ATOM    860 C2   UYS   201      20.944  -4.673 -34.613  1.00  0.00
ATOM    861 H2   UYS   201      20.192  -5.392 -34.192  1.00  0.00
ATOM    862 N2   UYS   201      21.892  -4.250 -33.596  1.00  0.00
ATOM    863 H2N  UYS   201      22.791  -3.876 -33.861  1.00  0.00
ATOM    864 S1   UYS   201      21.590  -4.503 -32.048  1.00  0.00
ATOM    865 O1S  UYS   201      20.558  -3.544 -31.585  1.00  0.00
ATOM    866 O2S  UYS   201      22.813  -4.176 -31.425  1.00  0.00
ATOM    867 O3S  UYS   201      21.316  -5.886 -31.964  1.00  0.00
ATOM    868 C3   UYS   201      21.691  -5.304 -35.784  1.00  0.00
ATOM    869 H3   UYS   201      22.292  -4.536 -36.240  1.00  0.00
ATOM    870 O3   UYS   201      22.555  -6.411 -35.288  1.00  0.00
ATOM    871 H3O  UYS   201      22.748  -6.970 -36.045  1.00  0.00
ATOM    872 C4   UYS   201      20.771  -5.884 -36.861  1.00  0.00
ATOM    873 H4   UYS   201      20.294  -6.774 -36.518  1.00  0.00
ATOM    874 C5   UYS   201      19.767  -4.823 -37.273  1.00  0.00
ATOM    875 H5   UYS   201      20.344  -4.073 -37.806  1.00  0.00
ATOM    876 C6   UYS   201      18.666  -5.345 -38.238  1.00  0.00
ATOM    877 H62  UYS   201      19.105  -5.856 -39.101  1.00  0.00
ATOM    878 H61  UYS   201      18.186  -4.423 -38.674  1.00  0.00
ATOM    879 O6   UYS   201      17.707  -6.142 -37.503  1.00  0.00
ATOM    880 O5   UYS   201      19.127  -4.031 -36.118  1.00  0.00
ATOM    881 O4   UYS   201      21.597  -6.028 -38.103  1.00  0.00
ATOM    882 C1   YuB   202      21.741  -7.440 -38.392  1.00  0.00
ATOM    883 H1   YuB   202      20.833  -8.010 -38.186  1.00  0.00
ATOM    884 O5   YuB   202      22.889  -8.083 -37.622  1.00  0.00
ATOM    885 C5   YuB   202      24.243  -8.296 -38.261  1.00  0.00
ATOM    886 H5   YuB   202      24.576  -7.309 -38.586  1.00  0.00
ATOM    887 C6   YuB   202      25.448  -8.844 -37.258  1.00  0.00
ATOM    888 O6A  YuB   202      25.198  -9.074 -36.030  1.00  0.00
ATOM    889 O6B  YuB   202      26.623  -8.984 -37.761  1.00  0.00
ATOM    890 C4   YuB   202      24.160  -9.043 -39.600  1.00  0.00
ATOM    891 H4   YuB   202      25.033  -8.689 -40.090  1.00  0.00
ATOM    892 C3   YuB   202      22.870  -8.665 -40.378  1.00  0.00
ATOM    893 H3   YuB   202      22.211  -9.534 -40.320  1.00  0.00
ATOM    894 O3   YuB   202      23.140  -8.492 -41.815  1.00  0.00
ATOM    895 H3O  YuB   202      22.241  -8.531 -42.241  1.00  0.00
ATOM    896 C2   YuB   202      21.993  -7.500 -39.966  1.00  0.00
ATOM    897 H2   YuB   202      22.520  -6.576 -40.420  1.00  0.00
ATOM    898 O2   YuB   202      20.640  -7.566 -40.560  1.00  0.00
ATOM    899 O4   YuB   202      24.393 -10.528 -39.393  1.00  0.00
ATOM    900 C1   UYS   203      24.368 -11.327 -40.643  1.00  0.00
ATOM    901 H1   UYS   203      23.665 -10.902 -41.328  1.00  0.00
ATOM    902 C2   UYS   203      23.718 -12.729 -40.317  1.00  0.00
ATOM    903 H2   UYS   203      23.499 -13.226 -41.262  1.00  0.00
ATOM    904 N2   UYS   203      22.441 -12.703 -39.507  1.00  0.00
ATOM    905 H2N  UYS   203      22.527 -12.651 -38.487  1.00  0.00
ATOM    906 S1   UYS   203      21.036 -12.523 -40.157  1.00  0.00
ATOM    907 O1S  UYS   203      21.058 -11.480 -41.080  1.00  0.00
ATOM    908 O2S  UYS   203      20.206 -12.255 -39.067  1.00  0.00
ATOM    909 O3S  UYS   203      20.725 -13.782 -40.732  1.00  0.00
ATOM    910 C3   UYS   203      24.775 -13.615 -39.651  1.00  0.00
ATOM    911 H3   UYS   203      25.007 -13.265 -38.645  1.00  0.00
ATOM    912 O3   UYS   203      24.293 -14.950 -39.236  1.00  0.00
ATOM    913 H3O  UYS   203      24.976 -15.374 -38.646  1.00  0.00
ATOM    914 C4   UYS   203      26.109 -13.885 -40.435  1.00  0.00
ATOM    915 H4   UYS   203      26.150 -14.791 -41.101  1.00  0.00
ATOM    916 C5   UYS   203      26.460 -12.731 -41.468  1.00  0.00
ATOM    917 H5   UYS   203      27.510 -12.643 -41.306  1.00  0.00
ATOM    918 C6   UYS   203      26.148 -13.220 -42.901  1.00  0.00
ATOM    919 H62  UYS   203      26.692 -14.063 -43.050  1.00  0.00
ATOM    920 H61  UYS   203      26.491 -12.615 -43.730  1.00  0.00
ATOM    921 O6   UYS   203      24.750 -13.496 -43.114  1.00  0.00
ATOM    922 O5   UYS   203      25.786 -11.347 -41.152  1.00  0.00
ATOM    923 O4   UYS   203      27.197 -13.972 -39.420  1.00  0.00
ATOM    924 C1   YuB   204      27.775 -15.336 -39.133  1.00  0.00
ATOM    925 H1   YuB   204      27.814 -15.901 -40.103  1.00  0.00
ATOM    926 O5   YuB   204      26.849 -16.149 -38.321  1.00  0.00
ATOM    927 C5   YuB   204      26.947 -15.900 -36.851  1.00  0.00
ATOM    928 H5   YuB   204      26.679 -14.899 -36.697  1.00  0.00
ATOM    929 C6   YuB   204      26.013 -16.672 -35.888  1.00  0.00
ATOM    930 O6A  YuB   204      26.091 -16.402 -34.604  1.00  0.00
ATOM    931 O6B  YuB   204      25.254 -17.635 -36.219  1.00  0.00
ATOM    932 C4   YuB   204      28.386 -16.193 -36.391  1.00  0.00
ATOM    933 H4   YuB   204      28.459 -15.967 -35.279  1.00  0.00
ATOM    934 C3   YuB   204      29.392 -15.233 -37.139  1.00  0.00
ATOM    935 H3   YuB   204      30.363 -15.536 -36.880  1.00  0.00
ATOM    936 O3   YuB   204      29.247 -13.873 -36.538  1.00  0.00
ATOM    937 H3O  YuB   204      30.072 -13.373 -36.619  1.00  0.00
ATOM    938 C2   YuB   204      29.238 -15.157 -38.629  1.00  0.00
ATOM    939 H2   YuB   204      29.666 -14.186 -39.058  1.00  0.00
ATOM    940 O2   YuB   204      30.167 -16.239 -39.194  1.00  0.00
ATOM    941 O4   YuB   204      28.806 -17.618 -36.575  1.00  0.00
ATOM    942 C1   UYS   205      30.012 -18.079 -35.805  1.00  0.00
ATOM    943 H1   UYS   205      30.833 -17.319 -35.906  1.00  0.00
ATOM    944 C2   UYS   205      30.360 -19.580 -36.182  1.00  0.00
ATOM    945 H2   UYS   205      31.285 -19.814 -35.675  1.00  0.00
ATOM    946 N2   UYS   205      30.760 -19.628 -37.605  1.00  0.00
ATOM    947 H2N  UYS   205      30.166 -19.223 -38.272  1.00  0.00
ATOM    948 S1   UYS   205      32.035 -20.403 -38.245  1.00  0.00
ATOM    949 O1S  UYS   205      31.884 -21.853 -38.022  1.00  0.00
ATOM    950 O2S  UYS   205      33.159 -19.878 -37.637  1.00  0.00
ATOM    951 O3S  UYS   205      31.926 -20.124 -39.641  1.00  0.00
ATOM    952 C3   UYS   205      29.357 -20.721 -35.771  1.00  0.00
ATOM    953 H3   UYS   205      28.602 -20.754 -36.499  1.00  0.00
ATOM    954 O3   UYS   205      30.130 -21.919 -35.787  1.00  0.00
ATOM    955 H3O  UYS   205      30.748 -21.980 -36.536  1.00  0.00
ATOM    956 C4   UYS   205      28.728 -20.531 -34.331  1.00  0.00
ATOM    957 H4   UYS   205      29.488 -20.884 -33.621  1.00  0.00
ATOM    958 C5   UYS   205      28.549 -19.080 -33.891  1.00  0.00
ATOM    959 H5   UYS   205      27.639 -18.752 -34.341  1.00  0.00
ATOM    960 C6   UYS   205      28.506 -19.003 -32.318  1.00  0.00
ATOM    961 H62  UYS   205      27.775 -19.687 -31.892  1.00  0.00
ATOM    962 H61  UYS   205      28.241 -18.043 -31.897  1.00  0.00
ATOM    963 O6   UYS   205      29.788 -19.468 -31.787  1.00  0.00
ATOM    964 O5   UYS   205      29.530 -18.126 -34.392  1.00  0.00
ATOM    965 O4   UYS   205      27.373 -21.269 -34.203  1.00  0.00
ATOM    966 C1   2un   206      27.323 -22.629 -33.547  1.00  0.00
ATOM    967 H1   2un   206      27.978 -22.546 -32.773  1.00  0.00
ATOM    968 O5   2un   206      27.867 -23.625 -34.509  1.00  0.00
ATOM    969 C5   2un   206      27.054 -24.433 -35.281  1.00  0.00
ATOM    970 C6   2un   206      27.821 -25.327 -36.229  1.00  0.00
ATOM    971 O6B  2un   206      27.351 -25.799 -37.300  1.00  0.00
ATOM    972 O6A  2un   206      28.978 -25.742 -35.946  1.00  0.00
ATOM    973 C4   2un   206      25.706 -24.436 -35.190  1.00  0.00
ATOM    974 H4   2un   206      25.028 -25.042 -35.804  1.00  0.00
ATOM    975 C3   2un   206      25.028 -23.498 -34.229  1.00  0.00
ATOM    976 H3   2un   206      24.199 -24.063 -33.874  1.00  0.00
ATOM    977 O3   2un   206      24.470 -22.388 -34.899  1.00  0.00
ATOM    978 H3O  2un   206      25.200 -21.732 -35.097  1.00  0.00
ATOM    979 C2   2un   206      25.877 -22.980 -33.022  1.00  0.00
ATOM    980 H2   2un   206      25.483 -22.034 -32.654  1.00  0.00
ATOM    981 O2   2un   206      25.824 -24.083 -31.976  1.00  0.00
ATOM    982 S1   SO3   207      17.031  -7.286 -38.293  1.00  0.00
ATOM    983 O1   SO3   207      16.554  -6.762 -39.536  1.00  0.00
ATOM    984 O2   SO3   207      15.993  -7.792 -37.411  1.00  0.00
ATOM    985 O3   SO3   207      18.043  -8.262 -38.615  1.00  0.00
ATOM    986 S1   SO3   208      20.167  -6.640 -41.710  1.00  0.00
ATOM    987 O1   SO3   208      21.083  -6.786 -42.774  1.00  0.00
ATOM    988 O2   SO3   208      20.182  -5.297 -41.234  1.00  0.00
ATOM    989 O3   SO3   208      18.844  -7.072 -42.069  1.00  0.00
ATOM    990 S1   SO3   209      24.319 -13.972 -44.608  1.00  0.00
ATOM    991 O1   SO3   209      22.923 -13.734 -44.831  1.00  0.00
ATOM    992 O2   SO3   209      24.601 -15.387 -44.572  1.00  0.00
ATOM    993 O3   SO3   209      25.093 -13.382 -45.656  1.00  0.00
ATOM    994 S1   SO3   210      30.718 -16.227 -40.676  1.00  0.00
ATOM    995 O1   SO3   210      32.075 -16.790 -40.595  1.00  0.00
ATOM    996 O2   SO3   210      30.817 -14.830 -41.050  1.00  0.00
ATOM    997 O3   SO3   210      29.969 -17.015 -41.578  1.00  0.00
ATOM    998 S1   SO3   211      30.060 -19.162 -30.294  1.00  0.00
ATOM    999 O1   SO3   211      29.999 -17.724 -30.172  1.00  0.00
ATOM   1000 O2   SO3   211      31.357 -19.732 -29.996  1.00  0.00
ATOM   1001 O3   SO3   211      29.032 -19.862 -29.578  1.00  0.00
ATOM   1002 S1   SO3   212      25.201 -23.907 -30.611  1.00  0.00
ATOM   1003 O1   SO3   212      24.002 -23.209 -30.788  1.00  0.00
ATOM   1004 O2   SO3   212      26.032 -23.120 -29.697  1.00  0.00
ATOM   1005 O3   SO3   212      24.988 -25.289 -30.242  1.00  0.00
TER    1006      SO3   212
END
