# Supplementary material for: Interactions of Pleiotrophin with a Structurally Defined Heparin Hexasaccharide
Source: Biomolecules. 2021 Dec 30;12(1):50. doi: 10.3390/biom12010050 (PMC8773689; doi:10.3390/biom12010050)
Supplement: Supplementary file 1 [file biomolecules-12-00050-s001.zip › PDB/ctd-2-1-0.pdb]

ATOM      1 N    ASN    58      19.921 -12.613 -53.511  1.00  0.00
ATOM      2 H1   ASN    58      19.504 -13.130 -52.736  1.00  0.00
ATOM      3 H2   ASN    58      19.939 -13.310 -54.243  1.00  0.00
ATOM      4 H3   ASN    58      19.267 -11.901 -53.779  1.00  0.00
ATOM      5 CA   ASN    58      21.219 -11.998 -53.099  1.00  0.00
ATOM      6 HA   ASN    58      21.743 -11.433 -53.924  1.00  0.00
ATOM      7 CB   ASN    58      21.066 -11.094 -51.886  1.00  0.00
ATOM      8 HB2  ASN    58      20.419 -10.274 -52.201  1.00  0.00
ATOM      9 HB3  ASN    58      20.516 -11.629 -51.052  1.00  0.00
ATOM     10 CG   ASN    58      22.350 -10.443 -51.373  1.00  0.00
ATOM     11 OD1  ASN    58      23.231 -10.039 -52.134  1.00  0.00
ATOM     12 ND2  ASN    58      22.437 -10.292 -50.049  1.00  0.00
ATOM     13 HD21 ASN    58      23.327  -9.975 -49.699  1.00  0.00
ATOM     14 HD22 ASN    58      21.712 -10.564 -49.521  1.00  0.00
ATOM     15 C    ASN    58      22.353 -12.969 -52.742  1.00  0.00
ATOM     16 O    ASN    58      23.391 -12.984 -53.355  1.00  0.00
ATOM     17 N    TRP    59      22.243 -13.737 -51.712  1.00  0.00
ATOM     18 H    TRP    59      21.411 -13.676 -51.154  1.00  0.00
ATOM     19 CA   TRP    59      23.240 -14.642 -51.068  1.00  0.00
ATOM     20 HA   TRP    59      24.151 -14.070 -50.885  1.00  0.00
ATOM     21 CB   TRP    59      22.819 -15.189 -49.783  1.00  0.00
ATOM     22 HB2  TRP    59      21.994 -15.904 -49.767  1.00  0.00
ATOM     23 HB3  TRP    59      23.590 -15.707 -49.222  1.00  0.00
ATOM     24 CG   TRP    59      22.459 -14.113 -48.822  1.00  0.00
ATOM     25 CD1  TRP    59      23.332 -13.452 -47.974  1.00  0.00
ATOM     26 HD1  TRP    59      24.306 -13.729 -47.836  1.00  0.00
ATOM     27 NE1  TRP    59      22.637 -12.597 -47.192  1.00  0.00
ATOM     28 HE1  TRP    59      23.109 -11.962 -46.556  1.00  0.00
ATOM     29 CE2  TRP    59      21.289 -12.482 -47.658  1.00  0.00
ATOM     30 CZ2  TRP    59      20.245 -11.649 -47.280  1.00  0.00
ATOM     31 HZ2  TRP    59      20.362 -10.902 -46.512  1.00  0.00
ATOM     32 CH2  TRP    59      18.961 -11.865 -47.742  1.00  0.00
ATOM     33 HH2  TRP    59      18.126 -11.310 -47.402  1.00  0.00
ATOM     34 CZ3  TRP    59      18.745 -12.941 -48.600  1.00  0.00
ATOM     35 HZ3  TRP    59      17.757 -13.137 -48.915  1.00  0.00
ATOM     36 CE3  TRP    59      19.795 -13.753 -49.078  1.00  0.00
ATOM     37 HE3  TRP    59      19.585 -14.597 -49.703  1.00  0.00
ATOM     38 CD2  TRP    59      21.118 -13.535 -48.564  1.00  0.00
ATOM     39 C    TRP    59      23.755 -15.842 -51.930  1.00  0.00
ATOM     40 O    TRP    59      23.035 -16.217 -52.865  1.00  0.00
ATOM     41 N    LYS    60      25.087 -16.294 -51.742  1.00  0.00
ATOM     42 H    LYS    60      25.582 -16.060 -50.922  1.00  0.00
ATOM     43 CA   LYS    60      25.877 -17.058 -52.750  1.00  0.00
ATOM     44 HA   LYS    60      25.350 -17.069 -53.745  1.00  0.00
ATOM     45 CB   LYS    60      27.256 -16.312 -53.040  1.00  0.00
ATOM     46 HB2  LYS    60      27.078 -15.251 -53.106  1.00  0.00
ATOM     47 HB3  LYS    60      27.901 -16.615 -52.174  1.00  0.00
ATOM     48 CG   LYS    60      27.893 -16.811 -54.296  1.00  0.00
ATOM     49 HG2  LYS    60      27.195 -17.097 -55.073  1.00  0.00
ATOM     50 HG3  LYS    60      28.468 -16.031 -54.714  1.00  0.00
ATOM     51 CD   LYS    60      28.894 -17.969 -54.266  1.00  0.00
ATOM     52 HD2  LYS    60      29.921 -17.611 -54.185  1.00  0.00
ATOM     53 HD3  LYS    60      28.595 -18.584 -53.414  1.00  0.00
ATOM     54 CE   LYS    60      29.000 -18.945 -55.460  1.00  0.00
ATOM     55 HE2  LYS    60      27.983 -19.187 -55.679  1.00  0.00
ATOM     56 HE3  LYS    60      29.431 -18.528 -56.388  1.00  0.00
ATOM     57 NZ   LYS    60      29.631 -20.222 -55.135  1.00  0.00
ATOM     58 HZ1  LYS    60      30.405 -20.079 -54.525  1.00  0.00
ATOM     59 HZ2  LYS    60      28.979 -20.842 -54.702  1.00  0.00
ATOM     60 HZ3  LYS    60      30.048 -20.752 -55.966  1.00  0.00
ATOM     61 C    LYS    60      26.059 -18.556 -52.413  1.00  0.00
ATOM     62 O    LYS    60      25.662 -19.351 -53.232  1.00  0.00
ATOM     63 N    LYS    61      26.709 -18.880 -51.285  1.00  0.00
ATOM     64 H    LYS    61      27.079 -18.149 -50.720  1.00  0.00
ATOM     65 CA   LYS    61      27.039 -20.227 -50.757  1.00  0.00
ATOM     66 HA   LYS    61      27.852 -20.708 -51.341  1.00  0.00
ATOM     67 CB   LYS    61      27.646 -20.061 -49.356  1.00  0.00
ATOM     68 HB2  LYS    61      28.109 -20.967 -48.992  1.00  0.00
ATOM     69 HB3  LYS    61      28.459 -19.387 -49.289  1.00  0.00
ATOM     70 CG   LYS    61      26.644 -19.631 -48.238  1.00  0.00
ATOM     71 HG2  LYS    61      27.102 -18.912 -47.548  1.00  0.00
ATOM     72 HG3  LYS    61      25.895 -19.070 -48.704  1.00  0.00
ATOM     73 CD   LYS    61      25.997 -20.711 -47.408  1.00  0.00
ATOM     74 HD2  LYS    61      25.334 -20.276 -46.658  1.00  0.00
ATOM     75 HD3  LYS    61      25.305 -21.333 -47.970  1.00  0.00
ATOM     76 CE   LYS    61      26.977 -21.584 -46.588  1.00  0.00
ATOM     77 HE2  LYS    61      26.504 -22.296 -45.953  1.00  0.00
ATOM     78 HE3  LYS    61      27.728 -22.060 -47.254  1.00  0.00
ATOM     79 NZ   LYS    61      27.814 -20.687 -45.702  1.00  0.00
ATOM     80 HZ1  LYS    61      28.344 -20.099 -46.313  1.00  0.00
ATOM     81 HZ2  LYS    61      27.431 -20.071 -45.044  1.00  0.00
ATOM     82 HZ3  LYS    61      28.455 -21.201 -45.067  1.00  0.00
ATOM     83 C    LYS    61      25.873 -21.194 -50.883  1.00  0.00
ATOM     84 O    LYS    61      26.082 -22.349 -51.309  1.00  0.00
ATOM     85 N    GLN    62      24.646 -20.741 -50.744  1.00  0.00
ATOM     86 H    GLN    62      24.469 -19.776 -50.479  1.00  0.00
ATOM     87 CA   GLN    62      23.426 -21.633 -50.806  1.00  0.00
ATOM     88 HA   GLN    62      23.635 -22.677 -50.561  1.00  0.00
ATOM     89 CB   GLN    62      22.285 -21.236 -49.875  1.00  0.00
ATOM     90 HB2  GLN    62      21.505 -22.025 -50.030  1.00  0.00
ATOM     91 HB3  GLN    62      22.571 -21.439 -48.819  1.00  0.00
ATOM     92 CG   GLN    62      21.695 -19.721 -49.968  1.00  0.00
ATOM     93 HG2  GLN    62      21.765 -19.450 -51.010  1.00  0.00
ATOM     94 HG3  GLN    62      20.643 -19.706 -49.509  1.00  0.00
ATOM     95 CD   GLN    62      22.578 -18.805 -49.196  1.00  0.00
ATOM     96 OE1  GLN    62      23.641 -18.321 -49.700  1.00  0.00
ATOM     97 NE2  GLN    62      22.224 -18.455 -48.000  1.00  0.00
ATOM     98 HE21 GLN    62      22.788 -17.699 -47.560  1.00  0.00
ATOM     99 HE22 GLN    62      21.524 -18.971 -47.499  1.00  0.00
ATOM    100 C    GLN    62      22.772 -21.777 -52.204  1.00  0.00
ATOM    101 O    GLN    62      22.056 -22.744 -52.475  1.00  0.00
ATOM    102 N    PHE    63      22.972 -20.780 -53.128  1.00  0.00
ATOM    103 H    PHE    63      23.474 -19.938 -52.847  1.00  0.00
ATOM    104 CA   PHE    63      22.575 -20.865 -54.518  1.00  0.00
ATOM    105 HA   PHE    63      21.567 -21.189 -54.455  1.00  0.00
ATOM    106 CB   PHE    63      22.676 -19.425 -55.124  1.00  0.00
ATOM    107 HB2  PHE    63      21.936 -18.853 -54.578  1.00  0.00
ATOM    108 HB3  PHE    63      23.703 -18.965 -55.205  1.00  0.00
ATOM    109 CG   PHE    63      22.106 -19.431 -56.549  1.00  0.00
ATOM    110 CD1  PHE    63      22.948 -19.061 -57.617  1.00  0.00
ATOM    111 HD1  PHE    63      23.917 -18.630 -57.413  1.00  0.00
ATOM    112 CE1  PHE    63      22.442 -19.057 -58.945  1.00  0.00
ATOM    113 HE1  PHE    63      23.068 -18.631 -59.719  1.00  0.00
ATOM    114 CZ   PHE    63      21.117 -19.418 -59.229  1.00  0.00
ATOM    115 HZ   PHE    63      20.838 -19.390 -60.254  1.00  0.00
ATOM    116 CE2  PHE    63      20.292 -19.758 -58.121  1.00  0.00
ATOM    117 HE2  PHE    63      19.339 -19.873 -58.391  1.00  0.00
ATOM    118 CD2  PHE    63      20.782 -19.833 -56.823  1.00  0.00
ATOM    119 HD2  PHE    63      20.124 -20.111 -55.982  1.00  0.00
ATOM    120 C    PHE    63      23.515 -21.804 -55.356  1.00  0.00
ATOM    121 O    PHE    63      23.097 -22.467 -56.298  1.00  0.00
ATOM    122 N    GLY    64      24.839 -21.795 -54.986  1.00  0.00
ATOM    123 H    GLY    64      25.057 -21.109 -54.282  1.00  0.00
ATOM    124 CA   GLY    64      25.853 -22.718 -55.566  1.00  0.00
ATOM    125 HA2  GLY    64      25.391 -23.666 -55.840  1.00  0.00
ATOM    126 HA3  GLY    64      26.313 -22.361 -56.517  1.00  0.00
ATOM    127 C    GLY    64      26.967 -22.996 -54.597  1.00  0.00
ATOM    128 O    GLY    64      27.677 -22.056 -54.253  1.00  0.00
ATOM    129 N    ALA    65      27.167 -24.206 -54.086  1.00  0.00
ATOM    130 H    ALA    65      26.407 -24.898 -54.295  1.00  0.00
ATOM    131 CA   ALA    65      28.075 -24.567 -52.929  1.00  0.00
ATOM    132 HA   ALA    65      28.259 -23.681 -52.314  1.00  0.00
ATOM    133 CB   ALA    65      27.293 -25.556 -52.025  1.00  0.00
ATOM    134 HB1  ALA    65      26.274 -25.225 -51.892  1.00  0.00
ATOM    135 HB2  ALA    65      27.291 -26.535 -52.431  1.00  0.00
ATOM    136 HB3  ALA    65      27.744 -25.667 -51.032  1.00  0.00
ATOM    137 C    ALA    65      29.525 -25.116 -53.334  1.00  0.00
ATOM    138 O    ALA    65      30.372 -25.308 -52.467  1.00  0.00
ATOM    139 N    GLU    66      29.831 -25.276 -54.681  1.00  0.00
ATOM    140 H    GLU    66      29.144 -24.935 -55.341  1.00  0.00
ATOM    141 CA   GLU    66      31.121 -25.731 -55.154  1.00  0.00
ATOM    142 HA   GLU    66      31.207 -26.755 -54.790  1.00  0.00
ATOM    143 CB   GLU    66      31.053 -25.716 -56.691  1.00  0.00
ATOM    144 HB2  GLU    66      31.843 -26.314 -57.128  1.00  0.00
ATOM    145 HB3  GLU    66      30.055 -26.222 -56.927  1.00  0.00
ATOM    146 CG   GLU    66      31.210 -24.348 -57.261  1.00  0.00
ATOM    147 HG2  GLU    66      32.181 -23.980 -57.118  1.00  0.00
ATOM    148 HG3  GLU    66      31.186 -24.452 -58.397  1.00  0.00
ATOM    149 CD   GLU    66      30.129 -23.361 -57.027  1.00  0.00
ATOM    150 OE1  GLU    66      30.367 -22.160 -56.764  1.00  0.00
ATOM    151 OE2  GLU    66      28.921 -23.673 -57.085  1.00  0.00
ATOM    152 C    GLU    66      32.408 -24.929 -54.684  1.00  0.00
ATOM    153 O    GLU    66      33.469 -25.502 -54.553  1.00  0.00
ATOM    154 N    CYS    67      32.259 -23.569 -54.497  1.00  0.00
ATOM    155 H    CYS    67      31.275 -23.335 -54.467  1.00  0.00
ATOM    156 CA   CYS    67      33.337 -22.611 -54.075  1.00  0.00
ATOM    157 HA   CYS    67      34.269 -23.132 -53.760  1.00  0.00
ATOM    158 CB   CYS    67      33.664 -21.781 -55.308  1.00  0.00
ATOM    159 HB2  CYS    67      32.846 -21.307 -55.734  1.00  0.00
ATOM    160 HB3  CYS    67      34.333 -20.980 -54.939  1.00  0.00
ATOM    161 SG   CYS    67      34.638 -22.478 -56.664  1.00  0.00
ATOM    162 C    CYS    67      32.813 -21.620 -52.974  1.00  0.00
ATOM    163 O    CYS    67      31.793 -20.955 -53.100  1.00  0.00
ATOM    164 N    LYS    68      33.621 -21.505 -51.903  1.00  0.00
ATOM    165 H    LYS    68      34.494 -22.072 -51.929  1.00  0.00
ATOM    166 CA   LYS    68      33.344 -20.654 -50.727  1.00  0.00
ATOM    167 HA   LYS    68      32.283 -20.417 -50.651  1.00  0.00
ATOM    168 CB   LYS    68      33.532 -21.511 -49.463  1.00  0.00
ATOM    169 HB2  LYS    68      34.537 -21.876 -49.275  1.00  0.00
ATOM    170 HB3  LYS    68      33.289 -20.894 -48.571  1.00  0.00
ATOM    171 CG   LYS    68      32.730 -22.808 -49.408  1.00  0.00
ATOM    172 HG2  LYS    68      32.977 -23.456 -50.292  1.00  0.00
ATOM    173 HG3  LYS    68      33.171 -23.430 -48.653  1.00  0.00
ATOM    174 CD   LYS    68      31.260 -22.688 -49.282  1.00  0.00
ATOM    175 HD2  LYS    68      30.985 -21.657 -49.387  1.00  0.00
ATOM    176 HD3  LYS    68      30.850 -23.258 -50.089  1.00  0.00
ATOM    177 CE   LYS    68      30.703 -23.086 -47.907  1.00  0.00
ATOM    178 HE2  LYS    68      29.603 -23.260 -47.841  1.00  0.00
ATOM    179 HE3  LYS    68      31.130 -24.095 -47.610  1.00  0.00
ATOM    180 NZ   LYS    68      31.114 -22.175 -46.794  1.00  0.00
ATOM    181 HZ1  LYS    68      30.697 -22.433 -45.914  1.00  0.00
ATOM    182 HZ2  LYS    68      32.153 -22.182 -46.667  1.00  0.00
ATOM    183 HZ3  LYS    68      30.689 -21.255 -47.009  1.00  0.00
ATOM    184 C    LYS    68      34.158 -19.337 -50.643  1.00  0.00
ATOM    185 O    LYS    68      35.389 -19.335 -50.855  1.00  0.00
ATOM    186 N    TYR    69      33.534 -18.261 -50.244  1.00  0.00
ATOM    187 H    TYR    69      32.572 -18.379 -49.949  1.00  0.00
ATOM    188 CA   TYR    69      34.054 -16.973 -50.282  1.00  0.00
ATOM    189 HA   TYR    69      35.096 -17.168 -50.388  1.00  0.00
ATOM    190 CB   TYR    69      33.432 -16.162 -51.417  1.00  0.00
ATOM    191 HB2  TYR    69      32.378 -16.096 -51.368  1.00  0.00
ATOM    192 HB3  TYR    69      33.848 -15.139 -51.419  1.00  0.00
ATOM    193 CG   TYR    69      33.718 -16.694 -52.741  1.00  0.00
ATOM    194 CD1  TYR    69      32.855 -17.560 -53.407  1.00  0.00
ATOM    195 HD1  TYR    69      31.956 -17.908 -52.922  1.00  0.00
ATOM    196 CE1  TYR    69      33.055 -17.791 -54.799  1.00  0.00
ATOM    197 HE1  TYR    69      32.359 -18.389 -55.383  1.00  0.00
ATOM    198 CZ   TYR    69      34.294 -17.428 -55.399  1.00  0.00
ATOM    199 OH   TYR    69      34.613 -17.902 -56.604  1.00  0.00
ATOM    200 HH   TYR    69      35.405 -17.460 -56.938  1.00  0.00
ATOM    201 CE2  TYR    69      35.102 -16.508 -54.687  1.00  0.00
ATOM    202 HE2  TYR    69      36.056 -16.311 -55.171  1.00  0.00
ATOM    203 CD2  TYR    69      34.899 -16.244 -53.398  1.00  0.00
ATOM    204 HD2  TYR    69      35.608 -15.784 -52.846  1.00  0.00
ATOM    205 C    TYR    69      34.025 -16.257 -48.945  1.00  0.00
ATOM    206 O    TYR    69      32.939 -16.034 -48.393  1.00  0.00
ATOM    207 N    GLN    70      35.164 -15.737 -48.506  1.00  0.00
ATOM    208 H    GLN    70      35.985 -15.801 -49.089  1.00  0.00
ATOM    209 CA   GLN    70      35.247 -14.886 -47.307  1.00  0.00
ATOM    210 HA   GLN    70      34.689 -15.374 -46.487  1.00  0.00
ATOM    211 CB   GLN    70      36.676 -14.803 -46.730  1.00  0.00
ATOM    212 HB2  GLN    70      37.400 -14.525 -47.600  1.00  0.00
ATOM    213 HB3  GLN    70      36.668 -14.030 -46.014  1.00  0.00
ATOM    214 CG   GLN    70      37.230 -16.103 -46.186  1.00  0.00
ATOM    215 HG2  GLN    70      36.559 -16.571 -45.561  1.00  0.00
ATOM    216 HG3  GLN    70      37.418 -16.752 -47.047  1.00  0.00
ATOM    217 CD   GLN    70      38.540 -15.804 -45.449  1.00  0.00
ATOM    218 OE1  GLN    70      39.572 -15.491 -46.058  1.00  0.00
ATOM    219 NE2  GLN    70      38.556 -15.903 -44.146  1.00  0.00
ATOM    220 HE21 GLN    70      39.352 -15.722 -43.631  1.00  0.00
ATOM    221 HE22 GLN    70      37.785 -16.150 -43.558  1.00  0.00
ATOM    222 C    GLN    70      34.721 -13.425 -47.440  1.00  0.00
ATOM    223 O    GLN    70      35.396 -12.395 -47.428  1.00  0.00
ATOM    224 N    PHE    71      33.464 -13.306 -47.779  1.00  0.00
ATOM    225 H    PHE    71      32.893 -14.148 -47.865  1.00  0.00
ATOM    226 CA   PHE    71      32.743 -12.021 -47.883  1.00  0.00
ATOM    227 HA   PHE    71      33.098 -11.415 -48.720  1.00  0.00
ATOM    228 CB   PHE    71      31.218 -12.303 -48.119  1.00  0.00
ATOM    229 HB2  PHE    71      30.897 -13.065 -47.376  1.00  0.00
ATOM    230 HB3  PHE    71      30.708 -11.416 -47.852  1.00  0.00
ATOM    231 CG   PHE    71      30.904 -12.765 -49.501  1.00  0.00
ATOM    232 CD1  PHE    71      30.580 -14.128 -49.717  1.00  0.00
ATOM    233 HD1  PHE    71      30.553 -14.727 -48.860  1.00  0.00
ATOM    234 CE1  PHE    71      30.059 -14.587 -50.979  1.00  0.00
ATOM    235 HE1  PHE    71      29.585 -15.548 -51.135  1.00  0.00
ATOM    236 CZ   PHE    71      30.055 -13.638 -52.072  1.00  0.00
ATOM    237 HZ   PHE    71      29.581 -13.887 -53.028  1.00  0.00
ATOM    238 CE2  PHE    71      30.423 -12.276 -51.815  1.00  0.00
ATOM    239 HE2  PHE    71      30.471 -11.470 -52.632  1.00  0.00
ATOM    240 CD2  PHE    71      30.886 -11.908 -50.568  1.00  0.00
ATOM    241 HD2  PHE    71      31.201 -10.962 -50.457  1.00  0.00
ATOM    242 C    PHE    71      32.901 -11.003 -46.706  1.00  0.00
ATOM    243 O    PHE    71      32.444 -11.337 -45.648  1.00  0.00
ATOM    244 N    GLN    72      33.384  -9.799 -46.996  1.00  0.00
ATOM    245 H    GLN    72      33.757  -9.649 -47.925  1.00  0.00
ATOM    246 CA   GLN    72      33.592  -8.733 -46.075  1.00  0.00
ATOM    247 HA   GLN    72      33.807  -9.242 -45.134  1.00  0.00
ATOM    248 CB   GLN    72      34.687  -7.786 -46.529  1.00  0.00
ATOM    249 HB2  GLN    72      34.348  -7.451 -47.488  1.00  0.00
ATOM    250 HB3  GLN    72      34.753  -6.962 -45.867  1.00  0.00
ATOM    251 CG   GLN    72      36.080  -8.361 -46.748  1.00  0.00
ATOM    252 HG2  GLN    72      36.169  -8.877 -47.683  1.00  0.00
ATOM    253 HG3  GLN    72      36.658  -7.420 -46.651  1.00  0.00
ATOM    254 CD   GLN    72      36.693  -9.136 -45.632  1.00  0.00
ATOM    255 OE1  GLN    72      37.033  -8.602 -44.634  1.00  0.00
ATOM    256 NE2  GLN    72      36.864 -10.444 -45.749  1.00  0.00
ATOM    257 HE21 GLN    72      37.085 -11.020 -44.975  1.00  0.00
ATOM    258 HE22 GLN    72      36.334 -10.797 -46.530  1.00  0.00
ATOM    259 C    GLN    72      32.279  -7.956 -45.791  1.00  0.00
ATOM    260 O    GLN    72      31.266  -8.140 -46.478  1.00  0.00
ATOM    261 N    ALA    73      32.307  -7.096 -44.789  1.00  0.00
ATOM    262 H    ALA    73      33.209  -6.977 -44.361  1.00  0.00
ATOM    263 CA   ALA    73      31.274  -6.074 -44.532  1.00  0.00
ATOM    264 HA   ALA    73      30.339  -6.577 -44.507  1.00  0.00
ATOM    265 CB   ALA    73      31.705  -5.409 -43.195  1.00  0.00
ATOM    266 HB1  ALA    73      31.914  -6.090 -42.471  1.00  0.00
ATOM    267 HB2  ALA    73      32.558  -4.801 -43.371  1.00  0.00
ATOM    268 HB3  ALA    73      30.934  -4.738 -42.798  1.00  0.00
ATOM    269 C    ALA    73      31.279  -5.054 -45.638  1.00  0.00
ATOM    270 O    ALA    73      32.221  -4.799 -46.382  1.00  0.00
ATOM    271 N    TRP    74      30.109  -4.363 -45.783  1.00  0.00
ATOM    272 H    TRP    74      29.452  -4.740 -45.147  1.00  0.00
ATOM    273 CA   TRP    74      29.833  -3.413 -46.823  1.00  0.00
ATOM    274 HA   TRP    74      30.099  -3.825 -47.774  1.00  0.00
ATOM    275 CB   TRP    74      28.312  -3.188 -47.014  1.00  0.00
ATOM    276 HB2  TRP    74      27.885  -2.821 -46.031  1.00  0.00
ATOM    277 HB3  TRP    74      28.192  -2.224 -47.504  1.00  0.00
ATOM    278 CG   TRP    74      27.307  -4.207 -47.484  1.00  0.00
ATOM    279 CD1  TRP    74      26.684  -5.089 -46.702  1.00  0.00
ATOM    280 HD1  TRP    74      26.742  -5.136 -45.639  1.00  0.00
ATOM    281 NE1  TRP    74      25.794  -5.874 -47.390  1.00  0.00
ATOM    282 HE1  TRP    74      25.273  -6.731 -47.074  1.00  0.00
ATOM    283 CE2  TRP    74      25.928  -5.603 -48.691  1.00  0.00
ATOM    284 CZ2  TRP    74      25.285  -6.219 -49.768  1.00  0.00
ATOM    285 HZ2  TRP    74      24.633  -6.996 -49.728  1.00  0.00
ATOM    286 CH2  TRP    74      25.626  -5.809 -51.060  1.00  0.00
ATOM    287 HH2  TRP    74      25.072  -6.236 -51.820  1.00  0.00
ATOM    288 CZ3  TRP    74      26.498  -4.712 -51.237  1.00  0.00
ATOM    289 HZ3  TRP    74      26.593  -4.376 -52.303  1.00  0.00
ATOM    290 CE3  TRP    74      27.111  -4.093 -50.130  1.00  0.00
ATOM    291 HE3  TRP    74      27.740  -3.217 -50.269  1.00  0.00
ATOM    292 CD2  TRP    74      26.856  -4.546 -48.799  1.00  0.00
ATOM    293 C    TRP    74      30.588  -2.041 -46.800  1.00  0.00
ATOM    294 O    TRP    74      30.986  -1.476 -47.824  1.00  0.00
ATOM    295 N    GLY    75      30.913  -1.514 -45.583  1.00  0.00
ATOM    296 H    GLY    75      30.707  -2.066 -44.698  1.00  0.00
ATOM    297 CA   GLY    75      31.553  -0.178 -45.510  1.00  0.00
ATOM    298 HA2  GLY    75      32.026  -0.085 -44.511  1.00  0.00
ATOM    299 HA3  GLY    75      32.317  -0.019 -46.260  1.00  0.00
ATOM    300 C    GLY    75      30.501   0.970 -45.806  1.00  0.00
ATOM    301 O    GLY    75      29.246   0.806 -45.712  1.00  0.00
ATOM    302 N    GLU    76      31.068   2.214 -45.820  1.00  0.00
ATOM    303 H    GLU    76      32.072   2.297 -45.653  1.00  0.00
ATOM    304 CA   GLU    76      30.220   3.384 -45.882  1.00  0.00
ATOM    305 HA   GLU    76      29.389   3.361 -45.111  1.00  0.00
ATOM    306 CB   GLU    76      31.128   4.575 -45.431  1.00  0.00
ATOM    307 HB2  GLU    76      31.992   4.644 -46.053  1.00  0.00
ATOM    308 HB3  GLU    76      30.594   5.466 -45.682  1.00  0.00
ATOM    309 CG   GLU    76      31.480   4.641 -43.880  1.00  0.00
ATOM    310 HG2  GLU    76      31.517   3.593 -43.486  1.00  0.00
ATOM    311 HG3  GLU    76      32.466   5.042 -43.775  1.00  0.00
ATOM    312 CD   GLU    76      30.452   5.299 -42.994  1.00  0.00
ATOM    313 OE1  GLU    76      29.268   4.982 -43.245  1.00  0.00
ATOM    314 OE2  GLU    76      30.832   6.102 -42.103  1.00  0.00
ATOM    315 C    GLU    76      29.511   3.623 -47.287  1.00  0.00
ATOM    316 O    GLU    76      30.098   3.481 -48.343  1.00  0.00
ATOM    317 N    CYS    77      28.232   4.113 -47.310  1.00  0.00
ATOM    318 H    CYS    77      27.849   4.351 -46.424  1.00  0.00
ATOM    319 CA   CYS    77      27.559   4.468 -48.554  1.00  0.00
ATOM    320 HA   CYS    77      27.391   3.602 -49.226  1.00  0.00
ATOM    321 CB   CYS    77      26.130   4.913 -48.284  1.00  0.00
ATOM    322 HB2  CYS    77      25.596   4.138 -47.685  1.00  0.00
ATOM    323 HB3  CYS    77      26.135   5.818 -47.670  1.00  0.00
ATOM    324 SG   CYS    77      25.179   5.337 -49.759  1.00  0.00
ATOM    325 C    CYS    77      28.263   5.620 -49.305  1.00  0.00
ATOM    326 O    CYS    77      28.845   6.493 -48.702  1.00  0.00
ATOM    327 N    ASP    78      28.334   5.496 -50.606  1.00  0.00
ATOM    328 H    ASP    78      27.810   4.751 -51.017  1.00  0.00
ATOM    329 CA   ASP    78      28.903   6.519 -51.498  1.00  0.00
ATOM    330 HA   ASP    78      29.700   7.003 -50.931  1.00  0.00
ATOM    331 CB   ASP    78      29.461   5.847 -52.705  1.00  0.00
ATOM    332 HB2  ASP    78      30.342   5.290 -52.379  1.00  0.00
ATOM    333 HB3  ASP    78      28.707   5.238 -53.146  1.00  0.00
ATOM    334 CG   ASP    78      30.021   7.000 -53.596  1.00  0.00
ATOM    335 OD1  ASP    78      29.759   6.974 -54.779  1.00  0.00
ATOM    336 OD2  ASP    78      30.806   7.791 -53.035  1.00  0.00
ATOM    337 C    ASP    78      27.863   7.539 -51.868  1.00  0.00
ATOM    338 O    ASP    78      26.756   7.262 -52.322  1.00  0.00
ATOM    339 N    LEU    79      28.276   8.787 -51.672  1.00  0.00
ATOM    340 H    LEU    79      29.177   8.980 -51.165  1.00  0.00
ATOM    341 CA   LEU    79      27.374   9.916 -51.743  1.00  0.00
ATOM    342 HA   LEU    79      26.441   9.593 -51.336  1.00  0.00
ATOM    343 CB   LEU    79      27.929  11.127 -50.948  1.00  0.00
ATOM    344 HB2  LEU    79      28.965  11.339 -51.410  1.00  0.00
ATOM    345 HB3  LEU    79      27.338  12.019 -51.095  1.00  0.00
ATOM    346 CG   LEU    79      28.211  10.896 -49.442  1.00  0.00
ATOM    347 HG   LEU    79      29.140  10.256 -49.356  1.00  0.00
ATOM    348 CD1  LEU    79      28.441  12.272 -48.730  1.00  0.00
ATOM    349 HD11 LEU    79      28.652  12.001 -47.714  1.00  0.00
ATOM    350 HD12 LEU    79      29.283  12.772 -49.233  1.00  0.00
ATOM    351 HD13 LEU    79      27.638  12.952 -48.740  1.00  0.00
ATOM    352 CD2  LEU    79      27.015  10.156 -48.785  1.00  0.00
ATOM    353 HD21 LEU    79      27.057   9.134 -49.053  1.00  0.00
ATOM    354 HD22 LEU    79      27.062  10.222 -47.649  1.00  0.00
ATOM    355 HD23 LEU    79      26.035  10.685 -49.169  1.00  0.00
ATOM    356 C    LEU    79      26.981  10.435 -53.101  1.00  0.00
ATOM    357 O    LEU    79      25.908  11.100 -53.263  1.00  0.00
ATOM    358 N    ASN    80      27.910  10.276 -54.068  1.00  0.00
ATOM    359 H    ASN    80      28.516   9.478 -53.869  1.00  0.00
ATOM    360 CA   ASN    80      27.761  10.581 -55.555  1.00  0.00
ATOM    361 HA   ASN    80      27.603  11.609 -55.714  1.00  0.00
ATOM    362 CB   ASN    80      29.018  10.176 -56.264  1.00  0.00
ATOM    363 HB2  ASN    80      29.206   9.088 -56.198  1.00  0.00
ATOM    364 HB3  ASN    80      28.794  10.483 -57.302  1.00  0.00
ATOM    365 CG   ASN    80      30.183  10.949 -55.653  1.00  0.00
ATOM    366 OD1  ASN    80      30.311  12.183 -55.794  1.00  0.00
ATOM    367 ND2  ASN    80      31.015  10.176 -55.024  1.00  0.00
ATOM    368 HD21 ASN    80      31.876  10.645 -54.729  1.00  0.00
ATOM    369 HD22 ASN    80      30.909   9.163 -55.063  1.00  0.00
ATOM    370 C    ASN    80      26.625   9.833 -56.197  1.00  0.00
ATOM    371 O    ASN    80      25.944  10.368 -57.067  1.00  0.00
ATOM    372 N    THR    81      26.479   8.502 -55.796  1.00  0.00
ATOM    373 H    THR    81      27.325   8.095 -55.434  1.00  0.00
ATOM    374 CA   THR    81      25.572   7.544 -56.512  1.00  0.00
ATOM    375 HA   THR    81      25.106   8.128 -57.260  1.00  0.00
ATOM    376 CB   THR    81      26.353   6.484 -57.360  1.00  0.00
ATOM    377 HB   THR    81      25.582   5.870 -57.919  1.00  0.00
ATOM    378 CG2  THR    81      27.214   7.101 -58.459  1.00  0.00
ATOM    379 HG21 THR    81      27.929   7.761 -57.988  1.00  0.00
ATOM    380 HG22 THR    81      27.816   6.390 -59.077  1.00  0.00
ATOM    381 HG23 THR    81      26.692   7.649 -59.195  1.00  0.00
ATOM    382 OG1  THR    81      27.291   5.650 -56.547  1.00  0.00
ATOM    383 HG1  THR    81      26.882   5.114 -55.940  1.00  0.00
ATOM    384 C    THR    81      24.446   6.939 -55.666  1.00  0.00
ATOM    385 O    THR    81      23.480   6.434 -56.323  1.00  0.00
ATOM    386 N    ALA    82      24.513   6.992 -54.356  1.00  0.00
ATOM    387 H    ALA    82      25.328   7.485 -53.964  1.00  0.00
ATOM    388 CA   ALA    82      23.798   6.077 -53.415  1.00  0.00
ATOM    389 HA   ALA    82      24.219   6.253 -52.441  1.00  0.00
ATOM    390 CB   ALA    82      22.369   6.531 -53.285  1.00  0.00
ATOM    391 HB1  ALA    82      21.917   6.633 -54.269  1.00  0.00
ATOM    392 HB2  ALA    82      21.739   5.966 -52.587  1.00  0.00
ATOM    393 HB3  ALA    82      22.460   7.597 -53.024  1.00  0.00
ATOM    394 C    ALA    82      24.003   4.504 -53.590  1.00  0.00
ATOM    395 O    ALA    82      23.089   3.715 -53.414  1.00  0.00
ATOM    396 N    LEU    83      25.236   4.127 -53.872  1.00  0.00
ATOM    397 H    LEU    83      25.946   4.851 -53.705  1.00  0.00
ATOM    398 CA   LEU    83      25.691   2.736 -54.004  1.00  0.00
ATOM    399 HA   LEU    83      24.877   2.031 -54.083  1.00  0.00
ATOM    400 CB   LEU    83      26.583   2.562 -55.243  1.00  0.00
ATOM    401 HB2  LEU    83      27.346   3.337 -55.142  1.00  0.00
ATOM    402 HB3  LEU    83      27.174   1.608 -55.169  1.00  0.00
ATOM    403 CG   LEU    83      25.961   2.587 -56.638  1.00  0.00
ATOM    404 HG   LEU    83      25.396   3.526 -56.649  1.00  0.00
ATOM    405 CD1  LEU    83      26.963   2.424 -57.816  1.00  0.00
ATOM    406 HD11 LEU    83      27.321   1.452 -57.619  1.00  0.00
ATOM    407 HD12 LEU    83      26.486   2.537 -58.833  1.00  0.00
ATOM    408 HD13 LEU    83      27.727   3.239 -57.828  1.00  0.00
ATOM    409 CD2  LEU    83      25.079   1.330 -56.779  1.00  0.00
ATOM    410 HD21 LEU    83      24.438   1.353 -56.003  1.00  0.00
ATOM    411 HD22 LEU    83      24.445   1.320 -57.609  1.00  0.00
ATOM    412 HD23 LEU    83      25.697   0.404 -56.841  1.00  0.00
ATOM    413 C    LEU    83      26.534   2.204 -52.787  1.00  0.00
ATOM    414 O    LEU    83      27.372   2.944 -52.229  1.00  0.00
ATOM    415 N    LYS    84      26.368   0.949 -52.382  1.00  0.00
ATOM    416 H    LYS    84      25.585   0.398 -52.669  1.00  0.00
ATOM    417 CA   LYS    84      27.259   0.261 -51.358  1.00  0.00
ATOM    418 HA   LYS    84      28.131   0.892 -51.136  1.00  0.00
ATOM    419 CB   LYS    84      26.419   0.060 -50.183  1.00  0.00
ATOM    420 HB2  LYS    84      27.068  -0.225 -49.366  1.00  0.00
ATOM    421 HB3  LYS    84      26.079   1.082 -49.960  1.00  0.00
ATOM    422 CG   LYS    84      25.195  -0.854 -50.191  1.00  0.00
ATOM    423 HG2  LYS    84      24.391  -0.404 -50.804  1.00  0.00
ATOM    424 HG3  LYS    84      25.540  -1.723 -50.749  1.00  0.00
ATOM    425 CD   LYS    84      24.680  -1.358 -48.780  1.00  0.00
ATOM    426 HD2  LYS    84      25.568  -1.568 -48.155  1.00  0.00
ATOM    427 HD3  LYS    84      23.940  -0.595 -48.334  1.00  0.00
ATOM    428 CE   LYS    84      24.027  -2.728 -48.882  1.00  0.00
ATOM    429 HE2  LYS    84      23.073  -2.613 -49.412  1.00  0.00
ATOM    430 HE3  LYS    84      24.743  -3.377 -49.391  1.00  0.00
ATOM    431 NZ   LYS    84      23.721  -3.275 -47.584  1.00  0.00
ATOM    432 HZ1  LYS    84      24.550  -3.546 -47.097  1.00  0.00
ATOM    433 HZ2  LYS    84      23.223  -2.634 -47.001  1.00  0.00
ATOM    434 HZ3  LYS    84      23.068  -4.142 -47.686  1.00  0.00
ATOM    435 C    LYS    84      27.817  -1.119 -51.978  1.00  0.00
ATOM    436 O    LYS    84      27.128  -1.750 -52.763  1.00  0.00
ATOM    437 N    THR    85      29.086  -1.556 -51.663  1.00  0.00
ATOM    438 H    THR    85      29.531  -1.144 -50.876  1.00  0.00
ATOM    439 CA   THR    85      29.763  -2.720 -52.259  1.00  0.00
ATOM    440 HA   THR    85      28.992  -3.265 -52.864  1.00  0.00
ATOM    441 CB   THR    85      30.893  -2.221 -53.221  1.00  0.00
ATOM    442 HB   THR    85      31.716  -1.884 -52.583  1.00  0.00
ATOM    443 CG2  THR    85      31.441  -3.285 -54.180  1.00  0.00
ATOM    444 HG21 THR    85      30.679  -3.815 -54.806  1.00  0.00
ATOM    445 HG22 THR    85      32.210  -2.876 -54.866  1.00  0.00
ATOM    446 HG23 THR    85      32.080  -3.917 -53.616  1.00  0.00
ATOM    447 OG1  THR    85      30.342  -1.227 -54.046  1.00  0.00
ATOM    448 HG1  THR    85      30.886  -0.467 -54.031  1.00  0.00
ATOM    449 C    THR    85      30.299  -3.703 -51.231  1.00  0.00
ATOM    450 O    THR    85      30.992  -3.299 -50.317  1.00  0.00
ATOM    451 N    ARG    86      30.135  -4.981 -51.543  1.00  0.00
ATOM    452 H    ARG    86      29.715  -5.095 -52.491  1.00  0.00
ATOM    453 CA   ARG    86      30.499  -6.240 -50.751  1.00  0.00
ATOM    454 HA   ARG    86      30.893  -5.930 -49.779  1.00  0.00
ATOM    455 CB   ARG    86      29.197  -7.010 -50.388  1.00  0.00
ATOM    456 HB2  ARG    86      28.448  -6.229 -50.118  1.00  0.00
ATOM    457 HB3  ARG    86      28.927  -7.564 -51.263  1.00  0.00
ATOM    458 CG   ARG    86      29.210  -7.922 -49.179  1.00  0.00
ATOM    459 HG2  ARG    86      30.014  -8.700 -49.298  1.00  0.00
ATOM    460 HG3  ARG    86      29.550  -7.441 -48.234  1.00  0.00
ATOM    461 CD   ARG    86      27.925  -8.812 -49.029  1.00  0.00
ATOM    462 HD2  ARG    86      27.530  -9.000 -48.015  1.00  0.00
ATOM    463 HD3  ARG    86      27.121  -8.274 -49.464  1.00  0.00
ATOM    464 NE   ARG    86      28.086  -9.949 -49.901  1.00  0.00
ATOM    465 HE   ARG    86      28.442  -9.692 -50.821  1.00  0.00
ATOM    466 CZ   ARG    86      27.476 -11.082 -49.831  1.00  0.00
ATOM    467 NH1  ARG    86      26.192 -11.089 -50.165  1.00  0.00
ATOM    468 HH11 ARG    86      25.473 -10.868 -49.477  1.00  0.00
ATOM    469 HH12 ARG    86      25.851 -11.307 -51.067  1.00  0.00
ATOM    470 NH2  ARG    86      27.961 -12.273 -49.431  1.00  0.00
ATOM    471 HH21 ARG    86      28.353 -12.940 -50.022  1.00  0.00
ATOM    472 HH22 ARG    86      27.949 -12.503 -48.434  1.00  0.00
ATOM    473 C    ARG    86      31.507  -6.985 -51.592  1.00  0.00
ATOM    474 O    ARG    86      31.245  -7.277 -52.746  1.00  0.00
ATOM    475 N    THR    87      32.624  -7.370 -50.970  1.00  0.00
ATOM    476 H    THR    87      32.728  -7.166 -49.985  1.00  0.00
ATOM    477 CA   THR    87      33.765  -8.037 -51.598  1.00  0.00
ATOM    478 HA   THR    87      33.416  -8.431 -52.571  1.00  0.00
ATOM    479 CB   THR    87      34.913  -7.049 -51.856  1.00  0.00
ATOM    480 HB   THR    87      34.440  -6.178 -52.437  1.00  0.00
ATOM    481 CG2  THR    87      35.664  -6.628 -50.611  1.00  0.00
ATOM    482 HG21 THR    87      36.045  -7.445 -50.005  1.00  0.00
ATOM    483 HG22 THR    87      36.451  -5.894 -50.850  1.00  0.00
ATOM    484 HG23 THR    87      35.054  -6.042 -49.988  1.00  0.00
ATOM    485 OG1  THR    87      35.932  -7.476 -52.697  1.00  0.00
ATOM    486 HG1  THR    87      35.652  -7.377 -53.617  1.00  0.00
ATOM    487 C    THR    87      34.107  -9.322 -50.880  1.00  0.00
ATOM    488 O    THR    87      34.185  -9.350 -49.660  1.00  0.00
ATOM    489 N    GLY    88      34.181 -10.420 -51.598  1.00  0.00
ATOM    490 H    GLY    88      33.964 -10.354 -52.637  1.00  0.00
ATOM    491 CA   GLY    88      34.561 -11.718 -51.010  1.00  0.00
ATOM    492 HA2  GLY    88      34.808 -11.568 -49.952  1.00  0.00
ATOM    493 HA3  GLY    88      33.728 -12.441 -50.987  1.00  0.00
ATOM    494 C    GLY    88      35.650 -12.498 -51.763  1.00  0.00
ATOM    495 O    GLY    88      35.555 -12.680 -52.958  1.00  0.00
ATOM    496 N    SER    89      36.699 -12.947 -51.051  1.00  0.00
ATOM    497 H    SER    89      36.791 -12.830 -50.019  1.00  0.00
ATOM    498 CA   SER    89      37.843 -13.586 -51.687  1.00  0.00
ATOM    499 HA   SER    89      37.836 -13.392 -52.751  1.00  0.00
ATOM    500 CB   SER    89      39.223 -13.031 -51.171  1.00  0.00
ATOM    501 HB2  SER    89      40.085 -13.494 -51.625  1.00  0.00
ATOM    502 HB3  SER    89      39.261 -11.939 -51.372  1.00  0.00
ATOM    503 OG   SER    89      39.197 -13.254 -49.814  1.00  0.00
ATOM    504 HG   SER    89      39.239 -12.389 -49.318  1.00  0.00
ATOM    505 C    SER    89      37.830 -15.157 -51.569  1.00  0.00
ATOM    506 O    SER    89      37.345 -15.630 -50.507  1.00  0.00
ATOM    507 N    LEU    90      38.237 -15.971 -52.522  1.00  0.00
ATOM    508 H    LEU    90      38.715 -15.625 -53.331  1.00  0.00
ATOM    509 CA   LEU    90      38.104 -17.417 -52.373  1.00  0.00
ATOM    510 HA   LEU    90      37.054 -17.680 -52.196  1.00  0.00
ATOM    511 CB   LEU    90      38.670 -18.035 -53.701  1.00  0.00
ATOM    512 HB2  LEU    90      38.252 -17.475 -54.519  1.00  0.00
ATOM    513 HB3  LEU    90      39.747 -17.775 -53.618  1.00  0.00
ATOM    514 CG   LEU    90      38.537 -19.556 -53.892  1.00  0.00
ATOM    515 HG   LEU    90      38.992 -20.056 -53.007  1.00  0.00
ATOM    516 CD1  LEU    90      37.032 -19.986 -53.967  1.00  0.00
ATOM    517 HD11 LEU    90      36.530 -19.547 -54.799  1.00  0.00
ATOM    518 HD12 LEU    90      36.913 -21.115 -53.925  1.00  0.00
ATOM    519 HD13 LEU    90      36.531 -19.468 -53.049  1.00  0.00
ATOM    520 CD2  LEU    90      39.307 -20.021 -55.101  1.00  0.00
ATOM    521 HD21 LEU    90      38.755 -19.705 -55.952  1.00  0.00
ATOM    522 HD22 LEU    90      40.274 -19.620 -55.142  1.00  0.00
ATOM    523 HD23 LEU    90      39.424 -21.107 -55.076  1.00  0.00
ATOM    524 C    LEU    90      39.011 -17.927 -51.158  1.00  0.00
ATOM    525 O    LEU    90      40.242 -17.685 -51.097  1.00  0.00
ATOM    526 N    LYS    91      38.475 -18.899 -50.412  1.00  0.00
ATOM    527 H    LYS    91      37.463 -19.074 -50.505  1.00  0.00
ATOM    528 CA   LYS    91      39.323 -19.769 -49.471  1.00  0.00
ATOM    529 HA   LYS    91      40.370 -19.563 -49.543  1.00  0.00
ATOM    530 CB   LYS    91      38.825 -19.448 -48.036  1.00  0.00
ATOM    531 HB2  LYS    91      39.650 -19.517 -47.335  1.00  0.00
ATOM    532 HB3  LYS    91      38.567 -18.413 -47.976  1.00  0.00
ATOM    533 CG   LYS    91      37.660 -20.337 -47.526  1.00  0.00
ATOM    534 HG2  LYS    91      36.982 -20.620 -48.371  1.00  0.00
ATOM    535 HG3  LYS    91      38.111 -21.246 -47.228  1.00  0.00
ATOM    536 CD   LYS    91      36.801 -19.824 -46.433  1.00  0.00
ATOM    537 HD2  LYS    91      36.559 -20.758 -45.886  1.00  0.00
ATOM    538 HD3  LYS    91      37.327 -19.094 -45.910  1.00  0.00
ATOM    539 CE   LYS    91      35.453 -19.259 -46.946  1.00  0.00
ATOM    540 HE2  LYS    91      35.744 -18.214 -47.387  1.00  0.00
ATOM    541 HE3  LYS    91      35.087 -19.958 -47.637  1.00  0.00
ATOM    542 NZ   LYS    91      34.516 -18.973 -45.833  1.00  0.00
ATOM    543 HZ1  LYS    91      33.531 -18.851 -46.161  1.00  0.00
ATOM    544 HZ2  LYS    91      34.443 -19.858 -45.276  1.00  0.00
ATOM    545 HZ3  LYS    91      34.749 -18.159 -45.319  1.00  0.00
ATOM    546 C    LYS    91      39.333 -21.319 -49.756  1.00  0.00
ATOM    547 O    LYS    91      40.301 -21.956 -49.353  1.00  0.00
ATOM    548 N    ARG    92      38.220 -21.869 -50.376  1.00  0.00
ATOM    549 H    ARG    92      37.465 -21.296 -50.660  1.00  0.00
ATOM    550 CA   ARG    92      37.975 -23.286 -50.681  1.00  0.00
ATOM    551 HA   ARG    92      38.938 -23.751 -50.878  1.00  0.00
ATOM    552 CB   ARG    92      37.269 -23.855 -49.422  1.00  0.00
ATOM    553 HB2  ARG    92      37.809 -23.599 -48.519  1.00  0.00
ATOM    554 HB3  ARG    92      36.343 -23.373 -49.387  1.00  0.00
ATOM    555 CG   ARG    92      36.950 -25.398 -49.403  1.00  0.00
ATOM    556 HG2  ARG    92      37.312 -25.871 -50.280  1.00  0.00
ATOM    557 HG3  ARG    92      37.561 -25.909 -48.669  1.00  0.00
ATOM    558 CD   ARG    92      35.374 -25.607 -49.149  1.00  0.00
ATOM    559 HD2  ARG    92      34.929 -24.911 -49.871  1.00  0.00
ATOM    560 HD3  ARG    92      35.065 -26.604 -49.359  1.00  0.00
ATOM    561 NE   ARG    92      34.974 -25.262 -47.769  1.00  0.00
ATOM    562 HE   ARG    92      34.491 -24.430 -47.678  1.00  0.00
ATOM    563 CZ   ARG    92      35.388 -25.791 -46.707  1.00  0.00
ATOM    564 NH1  ARG    92      34.720 -26.626 -46.023  1.00  0.00
ATOM    565 HH11 ARG    92      34.056 -26.258 -45.347  1.00  0.00
ATOM    566 HH12 ARG    92      34.795 -27.621 -46.139  1.00  0.00
ATOM    567 NH2  ARG    92      36.550 -25.409 -46.259  1.00  0.00
ATOM    568 HH21 ARG    92      37.425 -25.877 -46.492  1.00  0.00
ATOM    569 HH22 ARG    92      36.559 -24.583 -45.698  1.00  0.00
ATOM    570 C    ARG    92      37.211 -23.565 -51.979  1.00  0.00
ATOM    571 O    ARG    92      36.142 -23.042 -52.186  1.00  0.00
ATOM    572 N    ALA    93      37.652 -24.527 -52.806  1.00  0.00
ATOM    573 H    ALA    93      38.469 -25.030 -52.574  1.00  0.00
ATOM    574 CA   ALA    93      37.111 -24.834 -54.122  1.00  0.00
ATOM    575 HA   ALA    93      36.068 -24.478 -54.158  1.00  0.00
ATOM    576 CB   ALA    93      37.908 -23.964 -55.247  1.00  0.00
ATOM    577 HB1  ALA    93      37.838 -22.883 -55.014  1.00  0.00
ATOM    578 HB2  ALA    93      38.851 -24.311 -55.427  1.00  0.00
ATOM    579 HB3  ALA    93      37.279 -24.129 -56.127  1.00  0.00
ATOM    580 C    ALA    93      37.165 -26.375 -54.429  1.00  0.00
ATOM    581 O    ALA    93      38.293 -26.898 -54.477  1.00  0.00
ATOM    582 N    LEU    94      35.984 -27.019 -54.611  1.00  0.00
ATOM    583 H    LEU    94      35.118 -26.496 -54.574  1.00  0.00
ATOM    584 CA   LEU    94      35.879 -28.388 -55.153  1.00  0.00
ATOM    585 HA   LEU    94      36.669 -29.048 -54.821  1.00  0.00
ATOM    586 CB   LEU    94      34.574 -28.949 -54.738  1.00  0.00
ATOM    587 HB2  LEU    94      33.785 -28.351 -55.138  1.00  0.00
ATOM    588 HB3  LEU    94      34.512 -30.024 -55.200  1.00  0.00
ATOM    589 CG   LEU    94      34.337 -29.088 -53.222  1.00  0.00
ATOM    590 HG   LEU    94      34.343 -28.149 -52.668  1.00  0.00
ATOM    591 CD1  LEU    94      32.927 -29.706 -53.037  1.00  0.00
ATOM    592 HD11 LEU    94      32.980 -30.677 -53.490  1.00  0.00
ATOM    593 HD12 LEU    94      32.614 -29.623 -52.008  1.00  0.00
ATOM    594 HD13 LEU    94      32.196 -29.044 -53.515  1.00  0.00
ATOM    595 CD2  LEU    94      35.406 -30.000 -52.564  1.00  0.00
ATOM    596 HD21 LEU    94      35.210 -31.066 -52.534  1.00  0.00
ATOM    597 HD22 LEU    94      36.395 -29.824 -52.970  1.00  0.00
ATOM    598 HD23 LEU    94      35.507 -29.726 -51.540  1.00  0.00
ATOM    599 C    LEU    94      35.959 -28.342 -56.741  1.00  0.00
ATOM    600 O    LEU    94      35.435 -27.471 -57.441  1.00  0.00
ATOM    601 N    HIS    95      36.642 -29.317 -57.346  1.00  0.00
ATOM    602 H    HIS    95      37.031 -30.080 -56.735  1.00  0.00
ATOM    603 CA   HIS    95      36.857 -29.533 -58.864  1.00  0.00
ATOM    604 HA   HIS    95      37.265 -28.642 -59.266  1.00  0.00
ATOM    605 CB   HIS    95      37.948 -30.663 -58.950  1.00  0.00
ATOM    606 HB2  HIS    95      38.164 -30.768 -60.036  1.00  0.00
ATOM    607 HB3  HIS    95      38.854 -30.344 -58.582  1.00  0.00
ATOM    608 CG   HIS    95      37.609 -31.949 -58.225  1.00  0.00
ATOM    609 ND1  HIS    95      37.607 -32.126 -56.815  1.00  0.00
ATOM    610 CE1  HIS    95      37.130 -33.335 -56.555  1.00  0.00
ATOM    611 HE1  HIS    95      37.422 -33.920 -55.710  1.00  0.00
ATOM    612 NE2  HIS    95      36.712 -33.871 -57.713  1.00  0.00
ATOM    613 HE2  HIS    95      36.429 -34.919 -57.860  1.00  0.00
ATOM    614 CD2  HIS    95      36.898 -32.991 -58.759  1.00  0.00
ATOM    615 HD2  HIS    95      36.647 -33.092 -59.773  1.00  0.00
ATOM    616 C    HIS    95      35.629 -29.820 -59.782  1.00  0.00
ATOM    617 O    HIS    95      35.924 -30.395 -60.814  1.00  0.00
ATOM    618 N    ASN    96      34.405 -29.447 -59.505  1.00  0.00
ATOM    619 H    ASN    96      34.222 -28.929 -58.683  1.00  0.00
ATOM    620 CA   ASN    96      33.222 -29.795 -60.329  1.00  0.00
ATOM    621 HA   ASN    96      33.479 -30.850 -60.679  1.00  0.00
ATOM    622 CB   ASN    96      31.997 -30.031 -59.418  1.00  0.00
ATOM    623 HB2  ASN    96      32.250 -30.879 -58.741  1.00  0.00
ATOM    624 HB3  ASN    96      31.911 -29.163 -58.735  1.00  0.00
ATOM    625 CG   ASN    96      30.733 -30.214 -60.155  1.00  0.00
ATOM    626 OD1  ASN    96      29.925 -29.322 -60.355  1.00  0.00
ATOM    627 ND2  ASN    96      30.539 -31.301 -60.768  1.00  0.00
ATOM    628 HD21 ASN    96      29.697 -31.336 -61.314  1.00  0.00
ATOM    629 HD22 ASN    96      31.149 -32.045 -60.776  1.00  0.00
ATOM    630 C    ASN    96      32.993 -28.918 -61.582  1.00  0.00
ATOM    631 O    ASN    96      32.795 -29.386 -62.687  1.00  0.00
ATOM    632 N    ALA    97      32.995 -27.587 -61.277  1.00  0.00
ATOM    633 H    ALA    97      33.033 -27.383 -60.307  1.00  0.00
ATOM    634 CA   ALA    97      32.828 -26.363 -62.139  1.00  0.00
ATOM    635 HA   ALA    97      33.077 -26.554 -63.141  1.00  0.00
ATOM    636 CB   ALA    97      31.367 -25.889 -62.115  1.00  0.00
ATOM    637 HB1  ALA    97      30.705 -26.686 -62.472  1.00  0.00
ATOM    638 HB2  ALA    97      31.014 -25.557 -61.128  1.00  0.00
ATOM    639 HB3  ALA    97      31.248 -25.002 -62.751  1.00  0.00
ATOM    640 C    ALA    97      33.783 -25.274 -61.680  1.00  0.00
ATOM    641 O    ALA    97      33.945 -25.044 -60.516  1.00  0.00
ATOM    642 N    GLU    98      34.465 -24.636 -62.668  1.00  0.00
ATOM    643 H    GLU    98      34.118 -24.773 -63.560  1.00  0.00
ATOM    644 CA   GLU    98      35.505 -23.653 -62.375  1.00  0.00
ATOM    645 HA   GLU    98      36.254 -24.182 -61.754  1.00  0.00
ATOM    646 CB   GLU    98      36.016 -23.202 -63.758  1.00  0.00
ATOM    647 HB2  GLU    98      36.890 -22.631 -63.575  1.00  0.00
ATOM    648 HB3  GLU    98      36.372 -24.142 -64.282  1.00  0.00
ATOM    649 CG   GLU    98      35.124 -22.375 -64.711  1.00  0.00
ATOM    650 HG2  GLU    98      34.815 -21.536 -64.103  1.00  0.00
ATOM    651 HG3  GLU    98      35.630 -21.808 -65.508  1.00  0.00
ATOM    652 CD   GLU    98      33.853 -23.161 -65.189  1.00  0.00
ATOM    653 OE1  GLU    98      33.901 -24.403 -65.241  1.00  0.00
ATOM    654 OE2  GLU    98      32.830 -22.518 -65.647  1.00  0.00
ATOM    655 C    GLU    98      34.921 -22.399 -61.637  1.00  0.00
ATOM    656 O    GLU    98      33.754 -22.036 -61.823  1.00  0.00
ATOM    657 N    CYS    99      35.703 -21.651 -60.910  1.00  0.00
ATOM    658 H    CYS    99      36.647 -22.072 -60.766  1.00  0.00
ATOM    659 CA   CYS    99      35.351 -20.384 -60.319  1.00  0.00
ATOM    660 HA   CYS    99      34.692 -19.960 -61.104  1.00  0.00
ATOM    661 CB   CYS    99      34.522 -20.529 -58.983  1.00  0.00
ATOM    662 HB2  CYS    99      33.775 -19.683 -58.877  1.00  0.00
ATOM    663 HB3  CYS    99      33.926 -21.424 -59.061  1.00  0.00
ATOM    664 SG   CYS    99      35.462 -20.833 -57.500  1.00  0.00
ATOM    665 C    CYS    99      36.596 -19.521 -60.044  1.00  0.00
ATOM    666 O    CYS    99      37.725 -20.037 -60.111  1.00  0.00
ATOM    667 N    GLN   100      36.331 -18.249 -59.843  1.00  0.00
ATOM    668 H    GLN   100      35.397 -17.948 -59.555  1.00  0.00
ATOM    669 CA   GLN   100      37.322 -17.190 -59.921  1.00  0.00
ATOM    670 HA   GLN   100      38.105 -17.468 -60.598  1.00  0.00
ATOM    671 CB   GLN   100      36.687 -15.894 -60.565  1.00  0.00
ATOM    672 HB2  GLN   100      35.815 -15.524 -59.960  1.00  0.00
ATOM    673 HB3  GLN   100      37.363 -15.059 -60.534  1.00  0.00
ATOM    674 CG   GLN   100      36.217 -16.039 -61.993  1.00  0.00
ATOM    675 HG2  GLN   100      35.985 -15.032 -62.356  1.00  0.00
ATOM    676 HG3  GLN   100      37.084 -16.460 -62.609  1.00  0.00
ATOM    677 CD   GLN   100      34.912 -16.826 -62.226  1.00  0.00
ATOM    678 OE1  GLN   100      33.931 -16.665 -61.574  1.00  0.00
ATOM    679 NE2  GLN   100      34.928 -17.741 -63.151  1.00  0.00
ATOM    680 HE21 GLN   100      34.033 -18.181 -63.386  1.00  0.00
ATOM    681 HE22 GLN   100      35.791 -17.849 -63.698  1.00  0.00
ATOM    682 C    GLN   100      37.930 -16.885 -58.557  1.00  0.00
ATOM    683 O    GLN   100      37.301 -17.158 -57.508  1.00  0.00
ATOM    684 N    LYS   101      39.131 -16.335 -58.523  1.00  0.00
ATOM    685 H    LYS   101      39.591 -16.175 -59.369  1.00  0.00
ATOM    686 CA   LYS   101      39.784 -15.929 -57.237  1.00  0.00
ATOM    687 HA   LYS   101      39.906 -16.881 -56.602  1.00  0.00
ATOM    688 CB   LYS   101      41.206 -15.365 -57.596  1.00  0.00
ATOM    689 HB2  LYS   101      41.547 -15.824 -58.546  1.00  0.00
ATOM    690 HB3  LYS   101      41.046 -14.320 -57.946  1.00  0.00
ATOM    691 CG   LYS   101      42.084 -15.374 -56.377  1.00  0.00
ATOM    692 HG2  LYS   101      43.044 -14.852 -56.562  1.00  0.00
ATOM    693 HG3  LYS   101      41.656 -14.710 -55.586  1.00  0.00
ATOM    694 CD   LYS   101      42.430 -16.798 -55.869  1.00  0.00
ATOM    695 HD2  LYS   101      41.556 -17.145 -55.290  1.00  0.00
ATOM    696 HD3  LYS   101      42.553 -17.452 -56.709  1.00  0.00
ATOM    697 CE   LYS   101      43.753 -16.851 -55.047  1.00  0.00
ATOM    698 HE2  LYS   101      43.673 -17.836 -54.605  1.00  0.00
ATOM    699 HE3  LYS   101      44.695 -16.749 -55.708  1.00  0.00
ATOM    700 NZ   LYS   101      43.734 -15.877 -53.908  1.00  0.00
ATOM    701 HZ1  LYS   101      43.287 -16.125 -53.001  1.00  0.00
ATOM    702 HZ2  LYS   101      44.674 -15.651 -53.578  1.00  0.00
ATOM    703 HZ3  LYS   101      43.391 -14.980 -54.208  1.00  0.00
ATOM    704 C    LYS   101      38.985 -14.949 -56.406  1.00  0.00
ATOM    705 O    LYS   101      39.152 -15.036 -55.152  1.00  0.00
ATOM    706 N    THR   102      38.286 -13.997 -56.998  1.00  0.00
ATOM    707 H    THR   102      38.156 -13.943 -57.953  1.00  0.00
ATOM    708 CA   THR   102      37.502 -13.048 -56.153  1.00  0.00
ATOM    709 HA   THR   102      37.408 -13.422 -55.076  1.00  0.00
ATOM    710 CB   THR   102      38.135 -11.632 -56.142  1.00  0.00
ATOM    711 HB   THR   102      37.446 -10.992 -55.617  1.00  0.00
ATOM    712 CG2  THR   102      39.486 -11.620 -55.425  1.00  0.00
ATOM    713 HG21 THR   102      40.127 -12.112 -56.120  1.00  0.00
ATOM    714 HG22 THR   102      39.860 -10.660 -55.342  1.00  0.00
ATOM    715 HG23 THR   102      39.377 -12.265 -54.507  1.00  0.00
ATOM    716 OG1  THR   102      38.324 -11.085 -57.476  1.00  0.00
ATOM    717 HG1  THR   102      37.416 -11.033 -57.892  1.00  0.00
ATOM    718 C    THR   102      36.045 -12.931 -56.704  1.00  0.00
ATOM    719 O    THR   102      35.840 -13.164 -57.926  1.00  0.00
ATOM    720 N    VAL   103      35.093 -12.373 -55.898  1.00  0.00
ATOM    721 H    VAL   103      35.293 -12.313 -54.898  1.00  0.00
ATOM    722 CA   VAL   103      33.767 -11.933 -56.366  1.00  0.00
ATOM    723 HA   VAL   103      33.748 -11.658 -57.465  1.00  0.00
ATOM    724 CB   VAL   103      32.717 -13.091 -56.278  1.00  0.00
ATOM    725 HB   VAL   103      31.756 -12.637 -56.306  1.00  0.00
ATOM    726 CG1  VAL   103      32.922 -14.216 -57.264  1.00  0.00
ATOM    727 HG11 VAL   103      32.984 -13.824 -58.280  1.00  0.00
ATOM    728 HG12 VAL   103      33.826 -14.778 -56.938  1.00  0.00
ATOM    729 HG13 VAL   103      32.092 -14.897 -57.126  1.00  0.00
ATOM    730 CG2  VAL   103      32.714 -13.735 -54.855  1.00  0.00
ATOM    731 HG21 VAL   103      31.906 -14.517 -54.767  1.00  0.00
ATOM    732 HG22 VAL   103      33.635 -14.166 -54.583  1.00  0.00
ATOM    733 HG23 VAL   103      32.569 -12.968 -53.991  1.00  0.00
ATOM    734 C    VAL   103      33.255 -10.659 -55.593  1.00  0.00
ATOM    735 O    VAL   103      33.600 -10.496 -54.432  1.00  0.00
ATOM    736 N    THR   104      32.605  -9.717 -56.306  1.00  0.00
ATOM    737 H    THR   104      32.430  -9.926 -57.371  1.00  0.00
ATOM    738 CA   THR   104      32.142  -8.424 -55.716  1.00  0.00
ATOM    739 HA   THR   104      31.814  -8.589 -54.702  1.00  0.00
ATOM    740 CB   THR   104      33.238  -7.394 -55.720  1.00  0.00
ATOM    741 HB   THR   104      34.121  -7.919 -55.358  1.00  0.00
ATOM    742 CG2  THR   104      33.702  -6.959 -57.092  1.00  0.00
ATOM    743 HG21 THR   104      32.912  -6.385 -57.693  1.00  0.00
ATOM    744 HG22 THR   104      34.643  -6.388 -57.005  1.00  0.00
ATOM    745 HG23 THR   104      33.900  -7.838 -57.803  1.00  0.00
ATOM    746 OG1  THR   104      32.878  -6.249 -55.047  1.00  0.00
ATOM    747 HG1  THR   104      32.455  -6.558 -54.259  1.00  0.00
ATOM    748 C    THR   104      30.750  -8.000 -56.306  1.00  0.00
ATOM    749 O    THR   104      30.470  -8.162 -57.509  1.00  0.00
ATOM    750 N    ILE   105      29.877  -7.575 -55.428  1.00  0.00
ATOM    751 H    ILE   105      30.333  -7.488 -54.503  1.00  0.00
ATOM    752 CA   ILE   105      28.425  -7.317 -55.617  1.00  0.00
ATOM    753 HA   ILE   105      28.151  -7.356 -56.704  1.00  0.00
ATOM    754 CB   ILE   105      27.529  -8.458 -54.919  1.00  0.00
ATOM    755 HB   ILE   105      27.792  -8.445 -53.878  1.00  0.00
ATOM    756 CG2  ILE   105      26.082  -8.036 -54.985  1.00  0.00
ATOM    757 HG21 ILE   105      25.383  -8.788 -54.704  1.00  0.00
ATOM    758 HG22 ILE   105      25.950  -7.122 -54.330  1.00  0.00
ATOM    759 HG23 ILE   105      25.813  -7.667 -55.943  1.00  0.00
ATOM    760 CG1  ILE   105      27.854  -9.922 -55.442  1.00  0.00
ATOM    761 HG12 ILE   105      27.703 -10.076 -56.541  1.00  0.00
ATOM    762 HG13 ILE   105      28.964 -10.090 -55.303  1.00  0.00
ATOM    763 CD1  ILE   105      26.899 -10.926 -54.798  1.00  0.00
ATOM    764 HD11 ILE   105      26.760 -10.563 -53.748  1.00  0.00
ATOM    765 HD12 ILE   105      25.971 -10.880 -55.328  1.00  0.00
ATOM    766 HD13 ILE   105      27.376 -11.989 -54.846  1.00  0.00
ATOM    767 C    ILE   105      28.088  -5.910 -55.063  1.00  0.00
ATOM    768 O    ILE   105      28.505  -5.563 -53.910  1.00  0.00
ATOM    769 N    SER   106      27.454  -5.042 -55.876  1.00  0.00
ATOM    770 H    SER   106      27.261  -5.340 -56.867  1.00  0.00
ATOM    771 CA   SER   106      27.022  -3.686 -55.371  1.00  0.00
ATOM    772 HA   SER   106      27.430  -3.623 -54.363  1.00  0.00
ATOM    773 CB   SER   106      27.590  -2.557 -56.319  1.00  0.00
ATOM    774 HB2  SER   106      27.349  -1.566 -55.857  1.00  0.00
ATOM    775 HB3  SER   106      28.746  -2.581 -56.235  1.00  0.00
ATOM    776 OG   SER   106      27.072  -2.555 -57.675  1.00  0.00
ATOM    777 HG   SER   106      27.610  -1.970 -58.248  1.00  0.00
ATOM    778 C    SER   106      25.479  -3.605 -55.275  1.00  0.00
ATOM    779 O    SER   106      24.819  -4.271 -56.085  1.00  0.00
ATOM    780 N    LYS   107      24.891  -2.718 -54.433  1.00  0.00
ATOM    781 H    LYS   107      25.478  -2.058 -53.844  1.00  0.00
ATOM    782 CA   LYS   107      23.400  -2.351 -54.644  1.00  0.00
ATOM    783 HA   LYS   107      23.217  -2.280 -55.701  1.00  0.00
ATOM    784 CB   LYS   107      22.452  -3.442 -54.042  1.00  0.00
ATOM    785 HB2  LYS   107      21.473  -3.111 -54.240  1.00  0.00
ATOM    786 HB3  LYS   107      22.566  -4.351 -54.602  1.00  0.00
ATOM    787 CG   LYS   107      22.738  -3.724 -52.543  1.00  0.00
ATOM    788 HG2  LYS   107      23.728  -4.107 -52.415  1.00  0.00
ATOM    789 HG3  LYS   107      22.737  -2.799 -51.989  1.00  0.00
ATOM    790 CD   LYS   107      21.748  -4.814 -51.983  1.00  0.00
ATOM    791 HD2  LYS   107      22.010  -5.835 -52.330  1.00  0.00
ATOM    792 HD3  LYS   107      21.840  -4.722 -50.926  1.00  0.00
ATOM    793 CE   LYS   107      20.286  -4.448 -52.263  1.00  0.00
ATOM    794 HE2  LYS   107      20.109  -4.306 -53.316  1.00  0.00
ATOM    795 HE3  LYS   107      19.667  -5.320 -51.990  1.00  0.00
ATOM    796 NZ   LYS   107      19.912  -3.271 -51.482  1.00  0.00
ATOM    797 HZ1  LYS   107      18.903  -3.014 -51.505  1.00  0.00
ATOM    798 HZ2  LYS   107      20.095  -3.513 -50.468  1.00  0.00
ATOM    799 HZ3  LYS   107      20.512  -2.460 -51.762  1.00  0.00
ATOM    800 C    LYS   107      23.105  -0.909 -54.136  1.00  0.00
ATOM    801 O    LYS   107      24.015  -0.249 -53.507  1.00  0.00
ATOM    802 N    PRO   108      21.851  -0.409 -54.271  1.00  0.00
ATOM    803 CD   PRO   108      20.769  -0.855 -55.151  1.00  0.00
ATOM    804 HD2  PRO   108      20.164  -1.539 -54.551  1.00  0.00
ATOM    805 HD3  PRO   108      21.119  -1.351 -56.056  1.00  0.00
ATOM    806 CG   PRO   108      20.005   0.328 -55.699  1.00  0.00
ATOM    807 HG2  PRO   108      19.049  -0.093 -56.098  1.00  0.00
ATOM    808 HG3  PRO   108      20.455   0.881 -56.508  1.00  0.00
ATOM    809 CB   PRO   108      19.943   1.062 -54.265  1.00  0.00
ATOM    810 HB2  PRO   108      19.286   0.513 -53.654  1.00  0.00
ATOM    811 HB3  PRO   108      19.650   2.049 -54.295  1.00  0.00
ATOM    812 CA   PRO   108      21.393   0.851 -53.712  1.00  0.00
ATOM    813 HA   PRO   108      22.051   1.645 -54.042  1.00  0.00
ATOM    814 C    PRO   108      21.438   0.875 -52.117  1.00  0.00
ATOM    815 O    PRO   108      21.225  -0.205 -51.513  1.00  0.00
ATOM    816 N    CYS   109      21.771   1.984 -51.532  1.00  0.00
ATOM    817 H    CYS   109      22.110   2.795 -52.122  1.00  0.00
ATOM    818 CA   CYS   109      21.996   2.195 -50.082  1.00  0.00
ATOM    819 HA   CYS   109      22.735   1.452 -49.856  1.00  0.00
ATOM    820 CB   CYS   109      22.742   3.537 -49.627  1.00  0.00
ATOM    821 HB2  CYS   109      22.216   4.400 -50.030  1.00  0.00
ATOM    822 HB3  CYS   109      22.766   3.641 -48.506  1.00  0.00
ATOM    823 SG   CYS   109      24.379   3.535 -50.331  1.00  0.00
ATOM    824 C    CYS   109      20.695   1.853 -49.260  1.00  0.00
ATOM    825 O    CYS   109      19.603   2.285 -49.600  1.00  0.00
ATOM    826 N    GLY   110      20.950   1.157 -48.134  1.00  0.00
ATOM    827 H    GLY   110      21.953   1.003 -47.881  1.00  0.00
ATOM    828 CA   GLY   110      20.000   0.404 -47.289  1.00  0.00
ATOM    829 HA2  GLY   110      19.905   0.809 -46.300  1.00  0.00
ATOM    830 HA3  GLY   110      19.045   0.539 -47.736  1.00  0.00
ATOM    831 C    GLY   110      20.435  -0.996 -46.966  1.00  0.00
ATOM    832 O    GLY   110      21.647  -1.273 -46.715  1.00  0.00
ATOM    833 N    LYS   111      19.488  -1.976 -46.824  1.00  0.00
ATOM    834 H    LYS   111      18.559  -1.746 -47.032  1.00  0.00
ATOM    835 CA   LYS   111      19.795  -3.427 -46.564  1.00  0.00
ATOM    836 HA   LYS   111      20.582  -3.459 -45.809  1.00  0.00
ATOM    837 CB   LYS   111      18.604  -4.118 -45.989  1.00  0.00
ATOM    838 HB2  LYS   111      18.331  -3.572 -45.096  1.00  0.00
ATOM    839 HB3  LYS   111      17.692  -4.086 -46.661  1.00  0.00
ATOM    840 CG   LYS   111      18.757  -5.586 -45.743  1.00  0.00
ATOM    841 HG2  LYS   111      17.854  -6.018 -45.309  1.00  0.00
ATOM    842 HG3  LYS   111      18.893  -6.172 -46.643  1.00  0.00
ATOM    843 CD   LYS   111      19.823  -5.909 -44.699  1.00  0.00
ATOM    844 HD2  LYS   111      20.553  -5.193 -44.513  1.00  0.00
ATOM    845 HD3  LYS   111      19.339  -6.084 -43.788  1.00  0.00
ATOM    846 CE   LYS   111      20.687  -7.198 -44.954  1.00  0.00
ATOM    847 HE2  LYS   111      21.342  -7.417 -44.200  1.00  0.00
ATOM    848 HE3  LYS   111      20.083  -8.101 -45.108  1.00  0.00
ATOM    849 NZ   LYS   111      21.578  -7.166 -46.127  1.00  0.00
ATOM    850 HZ1  LYS   111      22.438  -6.618 -45.817  1.00  0.00
ATOM    851 HZ2  LYS   111      21.849  -8.089 -46.419  1.00  0.00
ATOM    852 HZ3  LYS   111      21.134  -6.603 -46.868  1.00  0.00
ATOM    853 C    LYS   111      20.315  -4.158 -47.805  1.00  0.00
ATOM    854 O    LYS   111      21.386  -4.781 -47.763  1.00  0.00
ATOM    855 OXT  LYS   111      19.626  -4.133 -48.850  1.00  0.00
TER     856      LYS    57
ATOM    856 HO1  ROH   200      29.079  -5.368 -41.032  1.00  0.00
ATOM    857 O1   ROH   200      29.092  -6.318 -40.748  1.00  0.00
ATOM    858 C1   UYS   201      27.810  -6.528 -40.133  1.00  0.00
ATOM    859 H1   UYS   201      27.737  -5.920 -39.202  1.00  0.00
ATOM    860 C2   UYS   201      27.543  -8.051 -39.797  1.00  0.00
ATOM    861 H2   UYS   201      26.584  -8.059 -39.380  1.00  0.00
ATOM    862 N2   UYS   201      28.467  -8.544 -38.694  1.00  0.00
ATOM    863 H2N  UYS   201      29.360  -9.032 -38.832  1.00  0.00
ATOM    864 S1   UYS   201      27.865  -8.394 -37.159  1.00  0.00
ATOM    865 O1S  UYS   201      27.914  -6.979 -36.924  1.00  0.00
ATOM    866 O2S  UYS   201      28.844  -9.143 -36.360  1.00  0.00
ATOM    867 O3S  UYS   201      26.526  -8.910 -37.157  1.00  0.00
ATOM    868 C3   UYS   201      27.446  -8.958 -40.984  1.00  0.00
ATOM    869 H3   UYS   201      28.454  -9.035 -41.446  1.00  0.00
ATOM    870 O3   UYS   201      26.973 -10.274 -40.436  1.00  0.00
ATOM    871 H3O  UYS   201      27.049 -10.963 -41.146  1.00  0.00
ATOM    872 C4   UYS   201      26.491  -8.439 -42.084  1.00  0.00
ATOM    873 H4   UYS   201      25.528  -8.767 -41.803  1.00  0.00
ATOM    874 C5   UYS   201      26.427  -6.852 -42.242  1.00  0.00
ATOM    875 H5   UYS   201      27.147  -6.668 -43.054  1.00  0.00
ATOM    876 C6   UYS   201      25.049  -6.469 -42.841  1.00  0.00
ATOM    877 H62  UYS   201      24.305  -6.379 -42.062  1.00  0.00
ATOM    878 H61  UYS   201      24.681  -7.189 -43.520  1.00  0.00
ATOM    879 O6   UYS   201      25.188  -5.168 -43.617  1.00  0.00
ATOM    880 O5   UYS   201      26.815  -6.025 -41.053  1.00  0.00
ATOM    881 O4   UYS   201      26.823  -9.070 -43.456  1.00  0.00
ATOM    882 C1   YuB   202      26.027 -10.292 -43.680  1.00  0.00
ATOM    883 H1   YuB   202      24.927 -10.324 -43.396  1.00  0.00
ATOM    884 O5   YuB   202      26.611 -11.459 -42.947  1.00  0.00
ATOM    885 C5   YuB   202      27.910 -11.982 -43.550  1.00  0.00
ATOM    886 H5   YuB   202      28.358 -11.058 -43.897  1.00  0.00
ATOM    887 C6   YuB   202      28.931 -12.743 -42.604  1.00  0.00
ATOM    888 O6A  YuB   202      30.104 -12.835 -43.060  1.00  0.00
ATOM    889 O6B  YuB   202      28.570 -13.351 -41.532  1.00  0.00
ATOM    890 C4   YuB   202      27.486 -12.778 -44.771  1.00  0.00
ATOM    891 H4   YuB   202      28.280 -12.760 -45.445  1.00  0.00
ATOM    892 C3   YuB   202      26.354 -12.185 -45.506  1.00  0.00
ATOM    893 H3   YuB   202      25.378 -12.681 -45.373  1.00  0.00
ATOM    894 O3   YuB   202      26.534 -12.261 -47.005  1.00  0.00
ATOM    895 H3O  YuB   202      25.988 -11.660 -47.490  1.00  0.00
ATOM    896 C2   YuB   202      25.956 -10.686 -45.157  1.00  0.00
ATOM    897 H2   YuB   202      26.604 -10.083 -45.734  1.00  0.00
ATOM    898 O2   YuB   202      24.526 -10.521 -45.580  1.00  0.00
ATOM    899 O4   YuB   202      27.205 -14.200 -44.400  1.00  0.00
ATOM    900 C1   UYS   203      27.031 -15.068 -45.588  1.00  0.00
ATOM    901 H1   UYS   203      26.302 -14.641 -46.239  1.00  0.00
ATOM    902 C2   UYS   203      26.438 -16.469 -45.188  1.00  0.00
ATOM    903 H2   UYS   203      26.394 -17.166 -46.081  1.00  0.00
ATOM    904 N2   UYS   203      25.099 -16.379 -44.510  1.00  0.00
ATOM    905 H2N  UYS   203      25.068 -15.779 -43.624  1.00  0.00
ATOM    906 S1   UYS   203      23.807 -17.131 -45.179  1.00  0.00
ATOM    907 O1S  UYS   203      24.053 -18.530 -45.144  1.00  0.00
ATOM    908 O2S  UYS   203      23.693 -16.581 -46.473  1.00  0.00
ATOM    909 O3S  UYS   203      22.766 -16.745 -44.297  1.00  0.00
ATOM    910 C3   UYS   203      27.442 -17.136 -44.186  1.00  0.00
ATOM    911 H3   UYS   203      27.513 -16.617 -43.281  1.00  0.00
ATOM    912 O3   UYS   203      26.966 -18.540 -43.962  1.00  0.00
ATOM    913 H3O  UYS   203      26.054 -18.509 -43.501  1.00  0.00
ATOM    914 C4   UYS   203      28.915 -17.219 -44.719  1.00  0.00
ATOM    915 H4   UYS   203      28.989 -18.084 -45.363  1.00  0.00
ATOM    916 C5   UYS   203      29.439 -15.925 -45.403  1.00  0.00
ATOM    917 H5   UYS   203      29.709 -15.217 -44.629  1.00  0.00
ATOM    918 C6   UYS   203      30.652 -16.337 -46.216  1.00  0.00
ATOM    919 H62  UYS   203      31.283 -16.964 -45.598  1.00  0.00
ATOM    920 H61  UYS   203      31.090 -15.490 -46.723  1.00  0.00
ATOM    921 O6   UYS   203      30.185 -17.283 -47.304  1.00  0.00
ATOM    922 O5   UYS   203      28.395 -15.274 -46.210  1.00  0.00
ATOM    923 O4   UYS   203      29.840 -17.403 -43.570  1.00  0.00
ATOM    924 C1   YuB   204      30.431 -18.755 -43.218  1.00  0.00
ATOM    925 H1   YuB   204      30.569 -19.266 -44.142  1.00  0.00
ATOM    926 O5   YuB   204      29.454 -19.500 -42.301  1.00  0.00
ATOM    927 C5   YuB   204      29.740 -20.936 -42.033  1.00  0.00
ATOM    928 H5   YuB   204      29.167 -21.073 -41.132  1.00  0.00
ATOM    929 C6   YuB   204      29.249 -21.965 -43.107  1.00  0.00
ATOM    930 O6A  YuB   204      28.138 -22.558 -42.814  1.00  0.00
ATOM    931 O6B  YuB   204      29.723 -21.986 -44.301  1.00  0.00
ATOM    932 C4   YuB   204      31.236 -21.218 -41.681  1.00  0.00
ATOM    933 H4   YuB   204      31.181 -21.409 -40.597  1.00  0.00
ATOM    934 C3   YuB   204      32.233 -20.062 -42.025  1.00  0.00
ATOM    935 H3   YuB   204      33.001 -20.373 -42.750  1.00  0.00
ATOM    936 O3   YuB   204      33.130 -19.951 -40.895  1.00  0.00
ATOM    937 H3O  YuB   204      33.700 -19.174 -41.046  1.00  0.00
ATOM    938 C2   YuB   204      31.758 -18.670 -42.406  1.00  0.00
ATOM    939 H2   YuB   204      31.631 -17.952 -41.601  1.00  0.00
ATOM    940 O2   YuB   204      32.798 -18.149 -43.309  1.00  0.00
ATOM    941 O4   YuB   204      31.639 -22.626 -42.248  1.00  0.00
ATOM    942 C1   UYS   205      33.060 -22.985 -41.956  1.00  0.00
ATOM    943 H1   UYS   205      33.664 -22.157 -42.176  1.00  0.00
ATOM    944 C2   UYS   205      33.396 -24.141 -42.862  1.00  0.00
ATOM    945 H2   UYS   205      34.492 -24.215 -42.822  1.00  0.00
ATOM    946 N2   UYS   205      33.134 -23.895 -44.301  1.00  0.00
ATOM    947 H2N  UYS   205      32.431 -24.393 -44.932  1.00  0.00
ATOM    948 S1   UYS   205      34.146 -22.754 -44.987  1.00  0.00
ATOM    949 O1S  UYS   205      33.954 -21.477 -44.425  1.00  0.00
ATOM    950 O2S  UYS   205      33.717 -22.815 -46.346  1.00  0.00
ATOM    951 O3S  UYS   205      35.439 -23.298 -44.740  1.00  0.00
ATOM    952 C3   UYS   205      32.673 -25.469 -42.378  1.00  0.00
ATOM    953 H3   UYS   205      31.606 -25.403 -42.664  1.00  0.00
ATOM    954 O3   UYS   205      33.141 -26.589 -43.249  1.00  0.00
ATOM    955 H3O  UYS   205      33.226 -27.328 -42.647  1.00  0.00
ATOM    956 C4   UYS   205      32.824 -25.788 -40.907  1.00  0.00
ATOM    957 H4   UYS   205      33.897 -26.082 -40.699  1.00  0.00
ATOM    958 C5   UYS   205      32.428 -24.542 -40.071  1.00  0.00
ATOM    959 H5   UYS   205      31.380 -24.420 -40.284  1.00  0.00
ATOM    960 C6   UYS   205      32.383 -24.693 -38.566  1.00  0.00
ATOM    961 H62  UYS   205      33.332 -24.731 -38.072  1.00  0.00
ATOM    962 H61  UYS   205      31.954 -25.655 -38.289  1.00  0.00
ATOM    963 O6   UYS   205      31.548 -23.622 -37.950  1.00  0.00
ATOM    964 O5   UYS   205      33.186 -23.308 -40.476  1.00  0.00
ATOM    965 O4   UYS   205      31.974 -26.954 -40.550  1.00  0.00
ATOM    966 C1   2un   206      32.641 -28.257 -40.352  1.00  0.00
ATOM    967 H1   2un   206      33.544 -28.077 -39.797  1.00  0.00
ATOM    968 O5   2un   206      33.033 -28.903 -41.657  1.00  0.00
ATOM    969 C5   2un   206      32.217 -29.885 -42.307  1.00  0.00
ATOM    970 C6   2un   206      32.791 -30.446 -43.564  1.00  0.00
ATOM    971 O6B  2un   206      32.111 -31.303 -44.196  1.00  0.00
ATOM    972 O6A  2un   206      33.845 -30.101 -44.097  1.00  0.00
ATOM    973 C4   2un   206      31.024 -30.232 -41.712  1.00  0.00
ATOM    974 H4   2un   206      30.440 -31.032 -42.184  1.00  0.00
ATOM    975 C3   2un   206      30.610 -29.825 -40.286  1.00  0.00
ATOM    976 H3   2un   206      30.297 -30.805 -39.814  1.00  0.00
ATOM    977 O3   2un   206      29.444 -28.989 -40.407  1.00  0.00
ATOM    978 H3O  2un   206      29.765 -28.086 -40.590  1.00  0.00
ATOM    979 C2   2un   206      31.695 -29.048 -39.412  1.00  0.00
ATOM    980 H2   2un   206      31.160 -28.489 -38.634  1.00  0.00
ATOM    981 O2   2un   206      32.581 -29.985 -38.748  1.00  0.00
ATOM    982 S1   SO3   207      23.986  -4.423 -44.340  1.00  0.00
ATOM    983 O1   SO3   207      24.669  -3.267 -44.877  1.00  0.00
ATOM    984 O2   SO3   207      23.045  -4.082 -43.316  1.00  0.00
ATOM    985 O3   SO3   207      23.362  -5.234 -45.338  1.00  0.00
ATOM    986 S1   SO3   208      24.006  -9.605 -46.804  1.00  0.00
ATOM    987 O1   SO3   208      24.442  -8.289 -46.520  1.00  0.00
ATOM    988 O2   SO3   208      22.544  -9.658 -46.720  1.00  0.00
ATOM    989 O3   SO3   208      24.520 -10.156 -48.074  1.00  0.00
ATOM    990 S1   SO3   209      30.823 -18.686 -47.586  1.00  0.00
ATOM    991 O1   SO3   209      29.749 -19.547 -47.229  1.00  0.00
ATOM    992 O2   SO3   209      31.947 -18.858 -46.687  1.00  0.00
ATOM    993 O3   SO3   209      31.178 -18.768 -48.953  1.00  0.00
ATOM    994 S1   SO3   210      33.955 -17.240 -42.769  1.00  0.00
ATOM    995 O1   SO3   210      34.742 -16.990 -43.939  1.00  0.00
ATOM    996 O2   SO3   210      34.775 -18.022 -41.844  1.00  0.00
ATOM    997 O3   SO3   210      33.410 -16.048 -42.103  1.00  0.00
ATOM    998 S1   SO3   211      31.939 -23.258 -36.374  1.00  0.00
ATOM    999 O1   SO3   211      30.836 -22.405 -35.913  1.00  0.00
ATOM   1000 O2   SO3   211      33.192 -22.609 -36.284  1.00  0.00
ATOM   1001 O3   SO3   211      31.864 -24.520 -35.627  1.00  0.00
ATOM   1002 S1   SO3   212      33.044 -29.615 -37.292  1.00  0.00
ATOM   1003 O1   SO3   212      33.989 -28.517 -37.478  1.00  0.00
ATOM   1004 O2   SO3   212      33.678 -30.771 -36.750  1.00  0.00
ATOM   1005 O3   SO3   212      31.833 -29.331 -36.549  1.00  0.00
TER    1006      SO3   212
END
