# Supplementary material for: Interactions of Pleiotrophin with a Structurally Defined Heparin Hexasaccharide
Source: Biomolecules. 2021 Dec 30;12(1):50. doi: 10.3390/biom12010050 (PMC8773689; doi:10.3390/biom12010050)
Supplement: Supplementary file 1 [file biomolecules-12-00050-s001.zip › PDB/ctd-3-1-3.pdb]

ATOM      1 N    ASN    58      16.732 -10.122 -53.372  1.00  0.00
ATOM      2 H1   ASN    58      15.781  -9.800 -53.144  1.00  0.00
ATOM      3 H2   ASN    58      17.318  -9.762 -52.610  1.00  0.00
ATOM      4 H3   ASN    58      16.764 -11.113 -53.437  1.00  0.00
ATOM      5 CA   ASN    58      17.129  -9.464 -54.625  1.00  0.00
ATOM      6 HA   ASN    58      16.525  -9.733 -55.533  1.00  0.00
ATOM      7 CB   ASN    58      16.803  -7.969 -54.453  1.00  0.00
ATOM      8 HB2  ASN    58      15.713  -7.839 -54.499  1.00  0.00
ATOM      9 HB3  ASN    58      17.122  -7.696 -53.454  1.00  0.00
ATOM     10 CG   ASN    58      17.458  -7.038 -55.455  1.00  0.00
ATOM     11 OD1  ASN    58      18.375  -6.301 -55.053  1.00  0.00
ATOM     12 ND2  ASN    58      17.187  -7.127 -56.752  1.00  0.00
ATOM     13 HD21 ASN    58      17.552  -6.446 -57.430  1.00  0.00
ATOM     14 HD22 ASN    58      16.475  -7.792 -57.020  1.00  0.00
ATOM     15 C    ASN    58      18.571  -9.771 -55.108  1.00  0.00
ATOM     16 O    ASN    58      18.783 -10.295 -56.175  1.00  0.00
ATOM     17 N    TRP    59      19.480  -9.620 -54.214  1.00  0.00
ATOM     18 H    TRP    59      19.208  -9.093 -53.404  1.00  0.00
ATOM     19 CA   TRP    59      20.828 -10.295 -54.230  1.00  0.00
ATOM     20 HA   TRP    59      21.255 -10.392 -55.231  1.00  0.00
ATOM     21 CB   TRP    59      21.807  -9.347 -53.559  1.00  0.00
ATOM     22 HB2  TRP    59      22.143  -8.598 -54.256  1.00  0.00
ATOM     23 HB3  TRP    59      21.354  -8.804 -52.731  1.00  0.00
ATOM     24 CG   TRP    59      23.070  -9.947 -52.994  1.00  0.00
ATOM     25 CD1  TRP    59      23.503  -9.640 -51.758  1.00  0.00
ATOM     26 HD1  TRP    59      22.958  -9.081 -51.008  1.00  0.00
ATOM     27 NE1  TRP    59      24.695 -10.212 -51.507  1.00  0.00
ATOM     28 HE1  TRP    59      25.159  -9.905 -50.627  1.00  0.00
ATOM     29 CE2  TRP    59      25.187 -10.996 -52.551  1.00  0.00
ATOM     30 CZ2  TRP    59      26.388 -11.703 -52.817  1.00  0.00
ATOM     31 HZ2  TRP    59      27.156 -11.871 -52.022  1.00  0.00
ATOM     32 CH2  TRP    59      26.589 -12.250 -54.069  1.00  0.00
ATOM     33 HH2  TRP    59      27.557 -12.713 -54.246  1.00  0.00
ATOM     34 CZ3  TRP    59      25.613 -11.985 -55.092  1.00  0.00
ATOM     35 HZ3  TRP    59      25.853 -12.292 -56.078  1.00  0.00
ATOM     36 CE3  TRP    59      24.415 -11.283 -54.839  1.00  0.00
ATOM     37 HE3  TRP    59      23.697 -11.115 -55.685  1.00  0.00
ATOM     38 CD2  TRP    59      24.138 -10.798 -53.529  1.00  0.00
ATOM     39 C    TRP    59      20.840 -11.709 -53.606  1.00  0.00
ATOM     40 O    TRP    59      21.390 -12.669 -54.178  1.00  0.00
ATOM     41 N    LYS    60      20.266 -11.809 -52.418  1.00  0.00
ATOM     42 H    LYS    60      19.973 -10.957 -52.035  1.00  0.00
ATOM     43 CA   LYS    60      19.834 -12.998 -51.556  1.00  0.00
ATOM     44 HA   LYS    60      19.018 -12.681 -50.864  1.00  0.00
ATOM     45 CB   LYS    60      19.102 -13.992 -52.433  1.00  0.00
ATOM     46 HB2  LYS    60      18.507 -13.430 -53.158  1.00  0.00
ATOM     47 HB3  LYS    60      19.932 -14.428 -52.964  1.00  0.00
ATOM     48 CG   LYS    60      18.217 -14.903 -51.586  1.00  0.00
ATOM     49 HG2  LYS    60      18.329 -14.829 -50.574  1.00  0.00
ATOM     50 HG3  LYS    60      17.191 -14.694 -51.837  1.00  0.00
ATOM     51 CD   LYS    60      18.245 -16.417 -51.948  1.00  0.00
ATOM     52 HD2  LYS    60      17.341 -16.890 -51.598  1.00  0.00
ATOM     53 HD3  LYS    60      18.145 -16.572 -53.062  1.00  0.00
ATOM     54 CE   LYS    60      19.459 -17.164 -51.307  1.00  0.00
ATOM     55 HE2  LYS    60      19.595 -18.178 -51.755  1.00  0.00
ATOM     56 HE3  LYS    60      20.285 -16.539 -51.634  1.00  0.00
ATOM     57 NZ   LYS    60      19.549 -17.166 -49.803  1.00  0.00
ATOM     58 HZ1  LYS    60      20.255 -17.879 -49.520  1.00  0.00
ATOM     59 HZ2  LYS    60      19.919 -16.304 -49.425  1.00  0.00
ATOM     60 HZ3  LYS    60      18.698 -17.430 -49.330  1.00  0.00
ATOM     61 C    LYS    60      20.855 -13.613 -50.677  1.00  0.00
ATOM     62 O    LYS    60      20.481 -14.066 -49.626  1.00  0.00
ATOM     63 N    LYS    61      22.065 -13.654 -51.290  1.00  0.00
ATOM     64 H    LYS    61      21.996 -13.059 -52.111  1.00  0.00
ATOM     65 CA   LYS    61      23.458 -13.979 -50.739  1.00  0.00
ATOM     66 HA   LYS    61      24.192 -13.650 -51.546  1.00  0.00
ATOM     67 CB   LYS    61      23.737 -13.191 -49.435  1.00  0.00
ATOM     68 HB2  LYS    61      23.357 -12.161 -49.658  1.00  0.00
ATOM     69 HB3  LYS    61      23.093 -13.534 -48.617  1.00  0.00
ATOM     70 CG   LYS    61      25.226 -13.104 -49.012  1.00  0.00
ATOM     71 HG2  LYS    61      25.846 -12.931 -49.870  1.00  0.00
ATOM     72 HG3  LYS    61      25.429 -12.331 -48.280  1.00  0.00
ATOM     73 CD   LYS    61      25.690 -14.438 -48.370  1.00  0.00
ATOM     74 HD2  LYS    61      25.624 -15.228 -49.110  1.00  0.00
ATOM     75 HD3  LYS    61      26.758 -14.436 -48.196  1.00  0.00
ATOM     76 CE   LYS    61      24.993 -14.845 -47.036  1.00  0.00
ATOM     77 HE2  LYS    61      23.951 -14.876 -47.193  1.00  0.00
ATOM     78 HE3  LYS    61      25.394 -15.806 -46.637  1.00  0.00
ATOM     79 NZ   LYS    61      25.398 -13.838 -46.138  1.00  0.00
ATOM     80 HZ1  LYS    61      26.366 -13.996 -45.855  1.00  0.00
ATOM     81 HZ2  LYS    61      25.297 -12.918 -46.598  1.00  0.00
ATOM     82 HZ3  LYS    61      24.719 -13.860 -45.372  1.00  0.00
ATOM     83 C    LYS    61      23.616 -15.457 -50.513  1.00  0.00
ATOM     84 O    LYS    61      22.786 -16.091 -49.855  1.00  0.00
ATOM     85 N    GLN    62      24.456 -16.062 -51.275  1.00  0.00
ATOM     86 H    GLN    62      25.164 -15.377 -51.673  1.00  0.00
ATOM     87 CA   GLN    62      24.730 -17.524 -51.427  1.00  0.00
ATOM     88 HA   GLN    62      24.455 -18.095 -50.530  1.00  0.00
ATOM     89 CB   GLN    62      23.816 -18.079 -52.511  1.00  0.00
ATOM     90 HB2  GLN    62      24.031 -19.128 -52.584  1.00  0.00
ATOM     91 HB3  GLN    62      22.782 -17.989 -52.173  1.00  0.00
ATOM     92 CG   GLN    62      23.839 -17.341 -53.910  1.00  0.00
ATOM     93 HG2  GLN    62      24.835 -17.044 -54.121  1.00  0.00
ATOM     94 HG3  GLN    62      23.588 -18.196 -54.586  1.00  0.00
ATOM     95 CD   GLN    62      22.700 -16.321 -54.100  1.00  0.00
ATOM     96 OE1  GLN    62      21.619 -16.542 -53.779  1.00  0.00
ATOM     97 NE2  GLN    62      23.078 -15.169 -54.486  1.00  0.00
ATOM     98 HE21 GLN    62      22.440 -14.403 -54.545  1.00  0.00
ATOM     99 HE22 GLN    62      23.990 -15.132 -54.874  1.00  0.00
ATOM    100 C    GLN    62      26.229 -17.788 -51.761  1.00  0.00
ATOM    101 O    GLN    62      26.878 -16.916 -52.323  1.00  0.00
ATOM    102 N    PHE    63      26.575 -19.066 -51.709  1.00  0.00
ATOM    103 H    PHE    63      25.809 -19.714 -51.457  1.00  0.00
ATOM    104 CA   PHE    63      27.751 -19.647 -52.287  1.00  0.00
ATOM    105 HA   PHE    63      28.323 -18.874 -52.805  1.00  0.00
ATOM    106 CB   PHE    63      28.749 -20.226 -51.237  1.00  0.00
ATOM    107 HB2  PHE    63      28.539 -21.224 -50.906  1.00  0.00
ATOM    108 HB3  PHE    63      29.749 -20.431 -51.733  1.00  0.00
ATOM    109 CG   PHE    63      29.012 -19.410 -49.934  1.00  0.00
ATOM    110 CD1  PHE    63      29.403 -18.069 -50.018  1.00  0.00
ATOM    111 HD1  PHE    63      29.732 -17.721 -50.953  1.00  0.00
ATOM    112 CE1  PHE    63      29.430 -17.262 -48.822  1.00  0.00
ATOM    113 HE1  PHE    63      29.885 -16.245 -48.918  1.00  0.00
ATOM    114 CZ   PHE    63      28.953 -17.795 -47.620  1.00  0.00
ATOM    115 HZ   PHE    63      28.971 -17.131 -46.738  1.00  0.00
ATOM    116 CE2  PHE    63      28.664 -19.185 -47.516  1.00  0.00
ATOM    117 HE2  PHE    63      28.262 -19.497 -46.563  1.00  0.00
ATOM    118 CD2  PHE    63      28.690 -19.977 -48.666  1.00  0.00
ATOM    119 HD2  PHE    63      28.453 -21.019 -48.646  1.00  0.00
ATOM    120 C    PHE    63      27.407 -20.697 -53.340  1.00  0.00
ATOM    121 O    PHE    63      26.412 -21.385 -53.173  1.00  0.00
ATOM    122 N    GLY    64      28.280 -20.847 -54.320  1.00  0.00
ATOM    123 H    GLY    64      29.210 -20.492 -54.317  1.00  0.00
ATOM    124 CA   GLY    64      28.082 -21.920 -55.291  1.00  0.00
ATOM    125 HA2  GLY    64      27.050 -21.951 -55.664  1.00  0.00
ATOM    126 HA3  GLY    64      28.746 -21.667 -56.143  1.00  0.00
ATOM    127 C    GLY    64      28.495 -23.303 -54.818  1.00  0.00
ATOM    128 O    GLY    64      29.022 -23.540 -53.708  1.00  0.00
ATOM    129 N    ALA    65      28.253 -24.281 -55.722  1.00  0.00
ATOM    130 H    ALA    65      27.863 -23.946 -56.606  1.00  0.00
ATOM    131 CA   ALA    65      28.583 -25.680 -55.607  1.00  0.00
ATOM    132 HA   ALA    65      28.140 -25.852 -54.620  1.00  0.00
ATOM    133 CB   ALA    65      27.904 -26.344 -56.801  1.00  0.00
ATOM    134 HB1  ALA    65      28.040 -27.381 -56.768  1.00  0.00
ATOM    135 HB2  ALA    65      26.892 -26.020 -56.789  1.00  0.00
ATOM    136 HB3  ALA    65      28.430 -25.985 -57.703  1.00  0.00
ATOM    137 C    ALA    65      30.076 -25.941 -55.636  1.00  0.00
ATOM    138 O    ALA    65      30.595 -26.743 -54.903  1.00  0.00
ATOM    139 N    GLU    66      30.809 -25.250 -56.503  1.00  0.00
ATOM    140 H    GLU    66      30.320 -24.623 -57.191  1.00  0.00
ATOM    141 CA   GLU    66      32.276 -25.530 -56.888  1.00  0.00
ATOM    142 HA   GLU    66      32.436 -26.613 -56.890  1.00  0.00
ATOM    143 CB   GLU    66      32.612 -25.120 -58.369  1.00  0.00
ATOM    144 HB2  GLU    66      32.602 -24.026 -58.454  1.00  0.00
ATOM    145 HB3  GLU    66      33.617 -25.437 -58.631  1.00  0.00
ATOM    146 CG   GLU    66      31.809 -25.818 -59.468  1.00  0.00
ATOM    147 HG2  GLU    66      32.346 -25.732 -60.371  1.00  0.00
ATOM    148 HG3  GLU    66      31.724 -26.880 -59.294  1.00  0.00
ATOM    149 CD   GLU    66      30.392 -25.287 -59.741  1.00  0.00
ATOM    150 OE1  GLU    66      29.703 -25.740 -60.752  1.00  0.00
ATOM    151 OE2  GLU    66      29.986 -24.310 -59.095  1.00  0.00
ATOM    152 C    GLU    66      33.376 -24.959 -55.906  1.00  0.00
ATOM    153 O    GLU    66      34.495 -25.495 -55.867  1.00  0.00
ATOM    154 N    CYS    67      33.047 -24.013 -55.006  1.00  0.00
ATOM    155 H    CYS    67      32.061 -23.745 -54.895  1.00  0.00
ATOM    156 CA   CYS    67      33.995 -23.227 -54.250  1.00  0.00
ATOM    157 HA   CYS    67      34.722 -23.813 -53.681  1.00  0.00
ATOM    158 CB   CYS    67      34.851 -22.373 -55.246  1.00  0.00
ATOM    159 HB2  CYS    67      35.472 -21.786 -54.673  1.00  0.00
ATOM    160 HB3  CYS    67      35.452 -23.053 -55.785  1.00  0.00
ATOM    161 SG   CYS    67      33.946 -21.243 -56.302  1.00  0.00
ATOM    162 C    CYS    67      33.366 -22.370 -53.140  1.00  0.00
ATOM    163 O    CYS    67      32.256 -21.930 -53.175  1.00  0.00
ATOM    164 N    LYS    68      34.149 -22.141 -52.092  1.00  0.00
ATOM    165 H    LYS    68      35.039 -22.662 -52.053  1.00  0.00
ATOM    166 CA   LYS    68      33.853 -21.198 -51.004  1.00  0.00
ATOM    167 HA   LYS    68      32.857 -21.006 -50.977  1.00  0.00
ATOM    168 CB   LYS    68      34.240 -21.809 -49.682  1.00  0.00
ATOM    169 HB2  LYS    68      33.777 -22.788 -49.528  1.00  0.00
ATOM    170 HB3  LYS    68      35.355 -21.861 -49.741  1.00  0.00
ATOM    171 CG   LYS    68      33.734 -21.062 -48.468  1.00  0.00
ATOM    172 HG2  LYS    68      34.011 -21.526 -47.588  1.00  0.00
ATOM    173 HG3  LYS    68      34.166 -20.076 -48.341  1.00  0.00
ATOM    174 CD   LYS    68      32.200 -20.811 -48.439  1.00  0.00
ATOM    175 HD2  LYS    68      32.095 -19.964 -49.056  1.00  0.00
ATOM    176 HD3  LYS    68      31.599 -21.765 -48.698  1.00  0.00
ATOM    177 CE   LYS    68      31.820 -20.438 -46.987  1.00  0.00
ATOM    178 HE2  LYS    68      30.729 -20.315 -46.989  1.00  0.00
ATOM    179 HE3  LYS    68      32.063 -21.144 -46.246  1.00  0.00
ATOM    180 NZ   LYS    68      32.332 -19.154 -46.474  1.00  0.00
ATOM    181 HZ1  LYS    68      31.969 -19.042 -45.520  1.00  0.00
ATOM    182 HZ2  LYS    68      33.303 -19.100 -46.276  1.00  0.00
ATOM    183 HZ3  LYS    68      32.032 -18.358 -46.988  1.00  0.00
ATOM    184 C    LYS    68      34.628 -19.848 -51.118  1.00  0.00
ATOM    185 O    LYS    68      35.854 -19.828 -51.346  1.00  0.00
ATOM    186 N    TYR    69      33.818 -18.791 -50.957  1.00  0.00
ATOM    187 H    TYR    69      32.792 -19.063 -50.856  1.00  0.00
ATOM    188 CA   TYR    69      34.188 -17.336 -50.815  1.00  0.00
ATOM    189 HA   TYR    69      35.236 -17.380 -50.992  1.00  0.00
ATOM    190 CB   TYR    69      33.509 -16.474 -51.818  1.00  0.00
ATOM    191 HB2  TYR    69      32.452 -16.667 -51.813  1.00  0.00
ATOM    192 HB3  TYR    69      33.656 -15.406 -51.544  1.00  0.00
ATOM    193 CG   TYR    69      33.777 -16.800 -53.352  1.00  0.00
ATOM    194 CD1  TYR    69      32.869 -17.656 -54.017  1.00  0.00
ATOM    195 HD1  TYR    69      32.091 -18.156 -53.464  1.00  0.00
ATOM    196 CE1  TYR    69      32.868 -17.990 -55.386  1.00  0.00
ATOM    197 HE1  TYR    69      32.072 -18.641 -55.789  1.00  0.00
ATOM    198 CZ   TYR    69      33.803 -17.290 -56.220  1.00  0.00
ATOM    199 OH   TYR    69      33.773 -17.267 -57.593  1.00  0.00
ATOM    200 HH   TYR    69      33.075 -17.850 -57.886  1.00  0.00
ATOM    201 CE2  TYR    69      34.756 -16.417 -55.573  1.00  0.00
ATOM    202 HE2  TYR    69      35.518 -15.915 -56.173  1.00  0.00
ATOM    203 CD2  TYR    69      34.794 -16.253 -54.164  1.00  0.00
ATOM    204 HD2  TYR    69      35.483 -15.516 -53.716  1.00  0.00
ATOM    205 C    TYR    69      33.957 -16.837 -49.350  1.00  0.00
ATOM    206 O    TYR    69      33.038 -17.384 -48.654  1.00  0.00
ATOM    207 N    GLN    70      34.640 -15.821 -48.910  1.00  0.00
ATOM    208 H    GLN    70      35.291 -15.338 -49.531  1.00  0.00
ATOM    209 CA   GLN    70      34.376 -14.958 -47.712  1.00  0.00
ATOM    210 HA   GLN    70      33.481 -15.327 -47.183  1.00  0.00
ATOM    211 CB   GLN    70      35.467 -15.268 -46.630  1.00  0.00
ATOM    212 HB2  GLN    70      35.501 -16.356 -46.494  1.00  0.00
ATOM    213 HB3  GLN    70      36.419 -14.790 -46.874  1.00  0.00
ATOM    214 CG   GLN    70      35.074 -14.598 -45.328  1.00  0.00
ATOM    215 HG2  GLN    70      35.863 -14.973 -44.656  1.00  0.00
ATOM    216 HG3  GLN    70      35.270 -13.487 -45.394  1.00  0.00
ATOM    217 CD   GLN    70      33.655 -14.943 -44.783  1.00  0.00
ATOM    218 OE1  GLN    70      33.293 -15.981 -44.326  1.00  0.00
ATOM    219 NE2  GLN    70      32.780 -13.884 -44.838  1.00  0.00
ATOM    220 HE21 GLN    70      31.772 -14.032 -44.657  1.00  0.00
ATOM    221 HE22 GLN    70      32.959 -12.881 -45.144  1.00  0.00
ATOM    222 C    GLN    70      34.224 -13.450 -47.958  1.00  0.00
ATOM    223 O    GLN    70      35.194 -12.826 -48.445  1.00  0.00
ATOM    224 N    PHE    71      33.078 -12.881 -47.628  1.00  0.00
ATOM    225 H    PHE    71      32.435 -13.431 -47.096  1.00  0.00
ATOM    226 CA   PHE    71      32.761 -11.452 -47.880  1.00  0.00
ATOM    227 HA   PHE    71      33.255 -10.937 -48.736  1.00  0.00
ATOM    228 CB   PHE    71      31.228 -11.429 -48.185  1.00  0.00
ATOM    229 HB2  PHE    71      30.757 -11.960 -47.373  1.00  0.00
ATOM    230 HB3  PHE    71      30.924 -10.391 -48.184  1.00  0.00
ATOM    231 CG   PHE    71      30.842 -12.036 -49.605  1.00  0.00
ATOM    232 CD1  PHE    71      30.840 -13.401 -49.789  1.00  0.00
ATOM    233 HD1  PHE    71      31.097 -14.160 -49.003  1.00  0.00
ATOM    234 CE1  PHE    71      30.164 -13.881 -50.878  1.00  0.00
ATOM    235 HE1  PHE    71      29.914 -14.955 -51.095  1.00  0.00
ATOM    236 CZ   PHE    71      29.860 -13.014 -51.941  1.00  0.00
ATOM    237 HZ   PHE    71      29.450 -13.350 -52.847  1.00  0.00
ATOM    238 CE2  PHE    71      30.022 -11.653 -51.826  1.00  0.00
ATOM    239 HE2  PHE    71      29.637 -10.953 -52.612  1.00  0.00
ATOM    240 CD2  PHE    71      30.415 -11.166 -50.583  1.00  0.00
ATOM    241 HD2  PHE    71      30.492 -10.105 -50.350  1.00  0.00
ATOM    242 C    PHE    71      33.155 -10.569 -46.674  1.00  0.00
ATOM    243 O    PHE    71      32.991 -11.006 -45.512  1.00  0.00
ATOM    244 N    GLN    72      33.618  -9.338 -46.885  1.00  0.00
ATOM    245 H    GLN    72      33.706  -9.079 -47.834  1.00  0.00
ATOM    246 CA   GLN    72      33.691  -8.289 -45.876  1.00  0.00
ATOM    247 HA   GLN    72      33.861  -8.708 -44.889  1.00  0.00
ATOM    248 CB   GLN    72      34.972  -7.522 -46.121  1.00  0.00
ATOM    249 HB2  GLN    72      35.007  -7.155 -47.092  1.00  0.00
ATOM    250 HB3  GLN    72      35.055  -6.652 -45.434  1.00  0.00
ATOM    251 CG   GLN    72      36.272  -8.316 -45.993  1.00  0.00
ATOM    252 HG2  GLN    72      36.355  -9.080 -46.826  1.00  0.00
ATOM    253 HG3  GLN    72      36.965  -7.540 -46.045  1.00  0.00
ATOM    254 CD   GLN    72      36.564  -9.006 -44.686  1.00  0.00
ATOM    255 OE1  GLN    72      36.736  -8.326 -43.688  1.00  0.00
ATOM    256 NE2  GLN    72      36.626 -10.277 -44.501  1.00  0.00
ATOM    257 HE21 GLN    72      36.690 -10.619 -43.582  1.00  0.00
ATOM    258 HE22 GLN    72      36.632 -10.834 -45.339  1.00  0.00
ATOM    259 C    GLN    72      32.471  -7.407 -45.835  1.00  0.00
ATOM    260 O    GLN    72      31.694  -7.292 -46.817  1.00  0.00
ATOM    261 N    ALA    73      32.260  -6.719 -44.740  1.00  0.00
ATOM    262 H    ALA    73      32.965  -6.698 -44.038  1.00  0.00
ATOM    263 CA   ALA    73      31.160  -5.722 -44.642  1.00  0.00
ATOM    264 HA   ALA    73      30.210  -6.245 -44.856  1.00  0.00
ATOM    265 CB   ALA    73      31.100  -5.204 -43.182  1.00  0.00
ATOM    266 HB1  ALA    73      30.423  -4.348 -43.118  1.00  0.00
ATOM    267 HB2  ALA    73      30.631  -5.883 -42.431  1.00  0.00
ATOM    268 HB3  ALA    73      32.060  -4.829 -42.948  1.00  0.00
ATOM    269 C    ALA    73      31.282  -4.494 -45.624  1.00  0.00
ATOM    270 O    ALA    73      32.402  -4.077 -45.948  1.00  0.00
ATOM    271 N    TRP    74      30.095  -3.995 -46.129  1.00  0.00
ATOM    272 H    TRP    74      29.323  -4.443 -45.782  1.00  0.00
ATOM    273 CA   TRP    74      29.973  -2.898 -47.105  1.00  0.00
ATOM    274 HA   TRP    74      30.210  -3.252 -48.106  1.00  0.00
ATOM    275 CB   TRP    74      28.508  -2.505 -47.081  1.00  0.00
ATOM    276 HB2  TRP    74      28.245  -2.239 -46.045  1.00  0.00
ATOM    277 HB3  TRP    74      28.399  -1.643 -47.741  1.00  0.00
ATOM    278 CG   TRP    74      27.529  -3.541 -47.474  1.00  0.00
ATOM    279 CD1  TRP    74      27.003  -4.509 -46.654  1.00  0.00
ATOM    280 HD1  TRP    74      27.096  -4.635 -45.604  1.00  0.00
ATOM    281 NE1  TRP    74      26.143  -5.287 -47.305  1.00  0.00
ATOM    282 HE1  TRP    74      25.904  -6.253 -46.960  1.00  0.00
ATOM    283 CE2  TRP    74      25.948  -4.845 -48.593  1.00  0.00
ATOM    284 CZ2  TRP    74      25.262  -5.429 -49.655  1.00  0.00
ATOM    285 HZ2  TRP    74      24.575  -6.237 -49.442  1.00  0.00
ATOM    286 CH2  TRP    74      25.485  -4.850 -50.938  1.00  0.00
ATOM    287 HH2  TRP    74      24.979  -5.283 -51.779  1.00  0.00
ATOM    288 CZ3  TRP    74      26.430  -3.780 -51.113  1.00  0.00
ATOM    289 HZ3  TRP    74      26.590  -3.498 -52.140  1.00  0.00
ATOM    290 CE3  TRP    74      27.080  -3.190 -49.987  1.00  0.00
ATOM    291 HE3  TRP    74      27.774  -2.279 -50.108  1.00  0.00
ATOM    292 CD2  TRP    74      26.866  -3.767 -48.736  1.00  0.00
ATOM    293 C    TRP    74      30.892  -1.700 -46.804  1.00  0.00
ATOM    294 O    TRP    74      31.449  -1.041 -47.710  1.00  0.00
ATOM    295 N    GLY    75      30.945  -1.319 -45.518  1.00  0.00
ATOM    296 H    GLY    75      30.297  -1.748 -44.908  1.00  0.00
ATOM    297 CA   GLY    75      31.238   0.095 -45.151  1.00  0.00
ATOM    298 HA2  GLY    75      31.368   0.027 -44.052  1.00  0.00
ATOM    299 HA3  GLY    75      32.106   0.531 -45.708  1.00  0.00
ATOM    300 C    GLY    75      30.074   1.002 -45.383  1.00  0.00
ATOM    301 O    GLY    75      28.930   0.658 -45.614  1.00  0.00
ATOM    302 N    GLU    76      30.358   2.260 -45.085  1.00  0.00
ATOM    303 H    GLU    76      31.312   2.553 -44.842  1.00  0.00
ATOM    304 CA   GLU    76      29.408   3.371 -45.134  1.00  0.00
ATOM    305 HA   GLU    76      28.472   3.096 -44.655  1.00  0.00
ATOM    306 CB   GLU    76      30.040   4.489 -44.357  1.00  0.00
ATOM    307 HB2  GLU    76      29.331   5.328 -44.097  1.00  0.00
ATOM    308 HB3  GLU    76      30.197   3.961 -43.326  1.00  0.00
ATOM    309 CG   GLU    76      31.402   5.068 -44.827  1.00  0.00
ATOM    310 HG2  GLU    76      31.451   4.875 -45.900  1.00  0.00
ATOM    311 HG3  GLU    76      31.346   6.149 -44.669  1.00  0.00
ATOM    312 CD   GLU    76      32.652   4.427 -44.204  1.00  0.00
ATOM    313 OE1  GLU    76      32.677   3.191 -44.037  1.00  0.00
ATOM    314 OE2  GLU    76      33.603   5.186 -43.847  1.00  0.00
ATOM    315 C    GLU    76      29.185   3.786 -46.598  1.00  0.00
ATOM    316 O    GLU    76      30.045   3.643 -47.439  1.00  0.00
ATOM    317 N    CYS    77      27.982   4.284 -46.982  1.00  0.00
ATOM    318 H    CYS    77      27.240   4.087 -46.366  1.00  0.00
ATOM    319 CA   CYS    77      27.601   4.717 -48.377  1.00  0.00
ATOM    320 HA   CYS    77      27.575   3.816 -49.077  1.00  0.00
ATOM    321 CB   CYS    77      26.259   5.316 -48.284  1.00  0.00
ATOM    322 HB2  CYS    77      25.578   4.464 -48.027  1.00  0.00
ATOM    323 HB3  CYS    77      26.108   6.093 -47.527  1.00  0.00
ATOM    324 SG   CYS    77      25.674   5.868 -49.938  1.00  0.00
ATOM    325 C    CYS    77      28.585   5.762 -48.995  1.00  0.00
ATOM    326 O    CYS    77      28.893   6.733 -48.370  1.00  0.00
ATOM    327 N    ASP    78      29.121   5.650 -50.258  1.00  0.00
ATOM    328 H    ASP    78      28.868   4.838 -50.805  1.00  0.00
ATOM    329 CA   ASP    78      29.798   6.778 -50.901  1.00  0.00
ATOM    330 HA   ASP    78      30.331   7.292 -50.132  1.00  0.00
ATOM    331 CB   ASP    78      30.723   6.234 -51.960  1.00  0.00
ATOM    332 HB2  ASP    78      31.501   5.618 -51.457  1.00  0.00
ATOM    333 HB3  ASP    78      30.329   5.535 -52.718  1.00  0.00
ATOM    334 CG   ASP    78      31.412   7.351 -52.662  1.00  0.00
ATOM    335 OD1  ASP    78      31.557   7.235 -53.914  1.00  0.00
ATOM    336 OD2  ASP    78      31.816   8.395 -52.043  1.00  0.00
ATOM    337 C    ASP    78      28.768   7.802 -51.479  1.00  0.00
ATOM    338 O    ASP    78      28.014   7.526 -52.463  1.00  0.00
ATOM    339 N    LEU    79      28.650   9.000 -50.888  1.00  0.00
ATOM    340 H    LEU    79      29.343   9.188 -50.153  1.00  0.00
ATOM    341 CA   LEU    79      27.725  10.072 -51.433  1.00  0.00
ATOM    342 HA   LEU    79      26.759   9.599 -51.566  1.00  0.00
ATOM    343 CB   LEU    79      27.624  11.300 -50.450  1.00  0.00
ATOM    344 HB2  LEU    79      28.618  11.451 -49.997  1.00  0.00
ATOM    345 HB3  LEU    79      27.259  12.225 -50.982  1.00  0.00
ATOM    346 CG   LEU    79      26.559  11.186 -49.385  1.00  0.00
ATOM    347 HG   LEU    79      25.541  11.230 -49.759  1.00  0.00
ATOM    348 CD1  LEU    79      26.659   9.943 -48.480  1.00  0.00
ATOM    349 HD11 LEU    79      26.265   9.008 -48.970  1.00  0.00
ATOM    350 HD12 LEU    79      27.708   9.607 -48.279  1.00  0.00
ATOM    351 HD13 LEU    79      26.060  10.077 -47.542  1.00  0.00
ATOM    352 CD2  LEU    79      26.559  12.391 -48.494  1.00  0.00
ATOM    353 HD21 LEU    79      25.481  12.756 -48.329  1.00  0.00
ATOM    354 HD22 LEU    79      27.175  12.358 -47.621  1.00  0.00
ATOM    355 HD23 LEU    79      26.955  13.274 -49.043  1.00  0.00
ATOM    356 C    LEU    79      27.985  10.447 -52.901  1.00  0.00
ATOM    357 O    LEU    79      27.084  10.998 -53.500  1.00  0.00
ATOM    358 N    ASN    80      29.161  10.135 -53.458  1.00  0.00
ATOM    359 H    ASN    80      29.897   9.691 -52.909  1.00  0.00
ATOM    360 CA   ASN    80      29.475  10.605 -54.826  1.00  0.00
ATOM    361 HA   ASN    80      28.874  11.523 -54.918  1.00  0.00
ATOM    362 CB   ASN    80      30.927  11.092 -54.794  1.00  0.00
ATOM    363 HB2  ASN    80      31.550  10.278 -54.430  1.00  0.00
ATOM    364 HB3  ASN    80      31.199  11.264 -55.771  1.00  0.00
ATOM    365 CG   ASN    80      31.182  12.451 -54.177  1.00  0.00
ATOM    366 OD1  ASN    80      30.797  13.481 -54.699  1.00  0.00
ATOM    367 ND2  ASN    80      31.784  12.464 -52.973  1.00  0.00
ATOM    368 HD21 ASN    80      31.866  13.296 -52.451  1.00  0.00
ATOM    369 HD22 ASN    80      32.104  11.579 -52.562  1.00  0.00
ATOM    370 C    ASN    80      29.039   9.607 -55.937  1.00  0.00
ATOM    371 O    ASN    80      28.846   9.979 -57.121  1.00  0.00
ATOM    372 N    THR    81      28.849   8.339 -55.591  1.00  0.00
ATOM    373 H    THR    81      28.943   8.112 -54.598  1.00  0.00
ATOM    374 CA   THR    81      28.192   7.277 -56.402  1.00  0.00
ATOM    375 HA   THR    81      28.349   7.542 -57.412  1.00  0.00
ATOM    376 CB   THR    81      28.712   5.896 -56.142  1.00  0.00
ATOM    377 HB   THR    81      27.988   5.137 -56.589  1.00  0.00
ATOM    378 CG2  THR    81      29.994   5.657 -56.915  1.00  0.00
ATOM    379 HG21 THR    81      30.893   6.177 -56.419  1.00  0.00
ATOM    380 HG22 THR    81      30.213   4.638 -56.812  1.00  0.00
ATOM    381 HG23 THR    81      29.881   5.954 -57.933  1.00  0.00
ATOM    382 OG1  THR    81      29.043   5.547 -54.836  1.00  0.00
ATOM    383 HG1  THR    81      29.819   6.071 -54.603  1.00  0.00
ATOM    384 C    THR    81      26.627   7.230 -56.073  1.00  0.00
ATOM    385 O    THR    81      25.940   6.853 -56.967  1.00  0.00
ATOM    386 N    ALA    82      26.309   7.363 -54.795  1.00  0.00
ATOM    387 H    ALA    82      27.120   7.463 -54.220  1.00  0.00
ATOM    388 CA   ALA    82      25.091   6.971 -54.133  1.00  0.00
ATOM    389 HA   ALA    82      25.093   7.088 -53.092  1.00  0.00
ATOM    390 CB   ALA    82      23.992   7.868 -54.633  1.00  0.00
ATOM    391 HB1  ALA    82      23.074   7.666 -54.094  1.00  0.00
ATOM    392 HB2  ALA    82      24.181   8.933 -54.568  1.00  0.00
ATOM    393 HB3  ALA    82      23.906   7.670 -55.660  1.00  0.00
ATOM    394 C    ALA    82      24.728   5.452 -54.328  1.00  0.00
ATOM    395 O    ALA    82      23.558   5.068 -54.554  1.00  0.00
ATOM    396 N    LEU    83      25.724   4.601 -54.196  1.00  0.00
ATOM    397 H    LEU    83      26.642   4.937 -54.246  1.00  0.00
ATOM    398 CA   LEU    83      25.678   3.135 -54.097  1.00  0.00
ATOM    399 HA   LEU    83      24.694   2.725 -53.914  1.00  0.00
ATOM    400 CB   LEU    83      26.297   2.497 -55.324  1.00  0.00
ATOM    401 HB2  LEU    83      27.287   2.895 -55.567  1.00  0.00
ATOM    402 HB3  LEU    83      26.481   1.432 -55.105  1.00  0.00
ATOM    403 CG   LEU    83      25.427   2.713 -56.589  1.00  0.00
ATOM    404 HG   LEU    83      25.404   3.759 -56.964  1.00  0.00
ATOM    405 CD1  LEU    83      26.157   1.819 -57.679  1.00  0.00
ATOM    406 HD11 LEU    83      25.952   2.229 -58.652  1.00  0.00
ATOM    407 HD12 LEU    83      27.203   1.835 -57.561  1.00  0.00
ATOM    408 HD13 LEU    83      25.874   0.787 -57.742  1.00  0.00
ATOM    409 CD2  LEU    83      23.982   2.313 -56.471  1.00  0.00
ATOM    410 HD21 LEU    83      23.919   1.294 -56.237  1.00  0.00
ATOM    411 HD22 LEU    83      23.466   2.966 -55.754  1.00  0.00
ATOM    412 HD23 LEU    83      23.283   2.466 -57.378  1.00  0.00
ATOM    413 C    LEU    83      26.551   2.704 -52.912  1.00  0.00
ATOM    414 O    LEU    83      27.383   3.386 -52.350  1.00  0.00
ATOM    415 N    LYS    84      26.401   1.394 -52.480  1.00  0.00
ATOM    416 H    LYS    84      25.674   0.888 -52.915  1.00  0.00
ATOM    417 CA   LYS    84      27.293   0.658 -51.566  1.00  0.00
ATOM    418 HA   LYS    84      28.106   1.276 -51.375  1.00  0.00
ATOM    419 CB   LYS    84      26.602   0.487 -50.179  1.00  0.00
ATOM    420 HB2  LYS    84      27.342   0.055 -49.472  1.00  0.00
ATOM    421 HB3  LYS    84      26.232   1.472 -49.916  1.00  0.00
ATOM    422 CG   LYS    84      25.376  -0.364 -50.289  1.00  0.00
ATOM    423 HG2  LYS    84      24.568   0.249 -50.752  1.00  0.00
ATOM    424 HG3  LYS    84      25.594  -1.214 -50.932  1.00  0.00
ATOM    425 CD   LYS    84      25.014  -0.801 -48.881  1.00  0.00
ATOM    426 HD2  LYS    84      25.801  -1.012 -48.235  1.00  0.00
ATOM    427 HD3  LYS    84      24.459   0.024 -48.429  1.00  0.00
ATOM    428 CE   LYS    84      24.039  -1.987 -48.821  1.00  0.00
ATOM    429 HE2  LYS    84      24.514  -2.842 -49.239  1.00  0.00
ATOM    430 HE3  LYS    84      23.644  -2.079 -47.797  1.00  0.00
ATOM    431 NZ   LYS    84      22.884  -1.785 -49.660  1.00  0.00
ATOM    432 HZ1  LYS    84      22.234  -1.148 -49.190  1.00  0.00
ATOM    433 HZ2  LYS    84      23.009  -1.399 -50.541  1.00  0.00
ATOM    434 HZ3  LYS    84      22.261  -2.607 -49.712  1.00  0.00
ATOM    435 C    LYS    84      27.790  -0.598 -52.225  1.00  0.00
ATOM    436 O    LYS    84      27.099  -1.188 -53.017  1.00  0.00
ATOM    437 N    THR    85      29.043  -0.959 -51.951  1.00  0.00
ATOM    438 H    THR    85      29.650  -0.381 -51.343  1.00  0.00
ATOM    439 CA   THR    85      29.620  -2.119 -52.593  1.00  0.00
ATOM    440 HA   THR    85      28.866  -2.736 -53.218  1.00  0.00
ATOM    441 CB   THR    85      30.720  -1.563 -53.595  1.00  0.00
ATOM    442 HB   THR    85      31.502  -1.040 -53.123  1.00  0.00
ATOM    443 CG2  THR    85      31.347  -2.723 -54.346  1.00  0.00
ATOM    444 HG21 THR    85      30.582  -3.215 -54.868  1.00  0.00
ATOM    445 HG22 THR    85      32.109  -2.443 -55.119  1.00  0.00
ATOM    446 HG23 THR    85      31.796  -3.398 -53.621  1.00  0.00
ATOM    447 OG1  THR    85      30.181  -0.699 -54.589  1.00  0.00
ATOM    448 HG1  THR    85      30.810   0.002 -54.767  1.00  0.00
ATOM    449 C    THR    85      30.299  -3.062 -51.586  1.00  0.00
ATOM    450 O    THR    85      31.021  -2.689 -50.686  1.00  0.00
ATOM    451 N    ARG    86      29.861  -4.359 -51.716  1.00  0.00
ATOM    452 H    ARG    86      29.230  -4.491 -52.474  1.00  0.00
ATOM    453 CA   ARG    86      30.216  -5.577 -50.923  1.00  0.00
ATOM    454 HA   ARG    86      30.614  -5.333 -49.892  1.00  0.00
ATOM    455 CB   ARG    86      29.080  -6.533 -50.752  1.00  0.00
ATOM    456 HB2  ARG    86      28.208  -5.977 -50.438  1.00  0.00
ATOM    457 HB3  ARG    86      28.738  -6.984 -51.673  1.00  0.00
ATOM    458 CG   ARG    86      29.333  -7.561 -49.650  1.00  0.00
ATOM    459 HG2  ARG    86      28.949  -8.565 -50.014  1.00  0.00
ATOM    460 HG3  ARG    86      30.419  -7.643 -49.464  1.00  0.00
ATOM    461 CD   ARG    86      28.657  -7.154 -48.366  1.00  0.00
ATOM    462 HD2  ARG    86      28.831  -6.173 -48.013  1.00  0.00
ATOM    463 HD3  ARG    86      27.613  -7.336 -48.573  1.00  0.00
ATOM    464 NE   ARG    86      28.948  -8.050 -47.271  1.00  0.00
ATOM    465 HE   ARG    86      29.966  -8.156 -47.024  1.00  0.00
ATOM    466 CZ   ARG    86      28.184  -8.921 -46.765  1.00  0.00
ATOM    467 NH1  ARG    86      27.953 -10.057 -47.343  1.00  0.00
ATOM    468 HH11 ARG    86      27.153  -9.987 -47.935  1.00  0.00
ATOM    469 HH12 ARG    86      28.497 -10.892 -47.132  1.00  0.00
ATOM    470 NH2  ARG    86      27.572  -8.707 -45.644  1.00  0.00
ATOM    471 HH21 ARG    86      28.028  -9.012 -44.818  1.00  0.00
ATOM    472 HH22 ARG    86      26.688  -8.268 -45.637  1.00  0.00
ATOM    473 C    ARG    86      31.297  -6.323 -51.742  1.00  0.00
ATOM    474 O    ARG    86      31.254  -6.384 -52.951  1.00  0.00
ATOM    475 N    THR    87      32.266  -6.911 -51.004  1.00  0.00
ATOM    476 H    THR    87      32.300  -6.963 -50.002  1.00  0.00
ATOM    477 CA   THR    87      33.396  -7.605 -51.653  1.00  0.00
ATOM    478 HA   THR    87      33.193  -7.960 -52.669  1.00  0.00
ATOM    479 CB   THR    87      34.659  -6.678 -51.814  1.00  0.00
ATOM    480 HB   THR    87      35.567  -7.239 -52.160  1.00  0.00
ATOM    481 CG2  THR    87      34.441  -5.517 -52.736  1.00  0.00
ATOM    482 HG21 THR    87      33.735  -4.836 -52.300  1.00  0.00
ATOM    483 HG22 THR    87      35.344  -4.923 -52.873  1.00  0.00
ATOM    484 HG23 THR    87      33.926  -5.877 -53.605  1.00  0.00
ATOM    485 OG1  THR    87      35.030  -6.100 -50.522  1.00  0.00
ATOM    486 HG1  THR    87      35.243  -6.880 -49.943  1.00  0.00
ATOM    487 C    THR    87      33.844  -8.838 -50.911  1.00  0.00
ATOM    488 O    THR    87      33.830  -8.751 -49.702  1.00  0.00
ATOM    489 N    GLY    88      34.186  -9.958 -51.663  1.00  0.00
ATOM    490 H    GLY    88      34.172  -9.772 -52.670  1.00  0.00
ATOM    491 CA   GLY    88      34.654 -11.235 -51.139  1.00  0.00
ATOM    492 HA2  GLY    88      34.909 -11.098 -50.101  1.00  0.00
ATOM    493 HA3  GLY    88      33.826 -11.969 -51.130  1.00  0.00
ATOM    494 C    GLY    88      35.864 -11.857 -51.918  1.00  0.00
ATOM    495 O    GLY    88      35.913 -11.731 -53.172  1.00  0.00
ATOM    496 N    SER    89      36.662 -12.566 -51.112  1.00  0.00
ATOM    497 H    SER    89      36.339 -12.554 -50.169  1.00  0.00
ATOM    498 CA   SER    89      37.746 -13.481 -51.503  1.00  0.00
ATOM    499 HA   SER    89      38.128 -13.193 -52.510  1.00  0.00
ATOM    500 CB   SER    89      38.886 -13.224 -50.433  1.00  0.00
ATOM    501 HB2  SER    89      39.062 -12.196 -50.307  1.00  0.00
ATOM    502 HB3  SER    89      38.433 -13.462 -49.492  1.00  0.00
ATOM    503 OG   SER    89      40.186 -13.712 -50.591  1.00  0.00
ATOM    504 HG   SER    89      40.497 -13.995 -49.696  1.00  0.00
ATOM    505 C    SER    89      37.420 -14.964 -51.546  1.00  0.00
ATOM    506 O    SER    89      36.753 -15.483 -50.678  1.00  0.00
ATOM    507 N    LEU    90      38.038 -15.668 -52.550  1.00  0.00
ATOM    508 H    LEU    90      38.441 -15.062 -53.292  1.00  0.00
ATOM    509 CA   LEU    90      37.970 -17.120 -52.750  1.00  0.00
ATOM    510 HA   LEU    90      37.004 -17.378 -52.645  1.00  0.00
ATOM    511 CB   LEU    90      38.349 -17.396 -54.159  1.00  0.00
ATOM    512 HB2  LEU    90      37.691 -16.898 -54.806  1.00  0.00
ATOM    513 HB3  LEU    90      39.330 -16.902 -54.268  1.00  0.00
ATOM    514 CG   LEU    90      38.372 -18.918 -54.560  1.00  0.00
ATOM    515 HG   LEU    90      39.020 -19.433 -53.920  1.00  0.00
ATOM    516 CD1  LEU    90      36.981 -19.617 -54.346  1.00  0.00
ATOM    517 HD11 LEU    90      36.311 -19.432 -55.182  1.00  0.00
ATOM    518 HD12 LEU    90      37.321 -20.671 -54.247  1.00  0.00
ATOM    519 HD13 LEU    90      36.465 -19.124 -53.596  1.00  0.00
ATOM    520 CD2  LEU    90      39.013 -19.061 -55.995  1.00  0.00
ATOM    521 HD21 LEU    90      39.976 -18.576 -55.981  1.00  0.00
ATOM    522 HD22 LEU    90      39.031 -20.099 -56.479  1.00  0.00
ATOM    523 HD23 LEU    90      38.410 -18.667 -56.751  1.00  0.00
ATOM    524 C    LEU    90      38.883 -17.843 -51.741  1.00  0.00
ATOM    525 O    LEU    90      40.126 -17.641 -51.696  1.00  0.00
ATOM    526 N    LYS    91      38.340 -18.624 -50.894  1.00  0.00
ATOM    527 H    LYS    91      37.331 -18.628 -50.805  1.00  0.00
ATOM    528 CA   LYS    91      39.022 -19.323 -49.772  1.00  0.00
ATOM    529 HA   LYS    91      39.987 -18.716 -49.516  1.00  0.00
ATOM    530 CB   LYS    91      38.149 -19.347 -48.466  1.00  0.00
ATOM    531 HB2  LYS    91      37.235 -19.840 -48.590  1.00  0.00
ATOM    532 HB3  LYS    91      38.745 -19.804 -47.641  1.00  0.00
ATOM    533 CG   LYS    91      37.870 -17.827 -47.961  1.00  0.00
ATOM    534 HG2  LYS    91      37.257 -17.361 -48.778  1.00  0.00
ATOM    535 HG3  LYS    91      37.187 -17.936 -47.055  1.00  0.00
ATOM    536 CD   LYS    91      39.015 -16.813 -47.595  1.00  0.00
ATOM    537 HD2  LYS    91      39.424 -16.330 -48.497  1.00  0.00
ATOM    538 HD3  LYS    91      38.585 -16.119 -46.948  1.00  0.00
ATOM    539 CE   LYS    91      40.144 -17.448 -46.811  1.00  0.00
ATOM    540 HE2  LYS    91      40.656 -18.273 -47.338  1.00  0.00
ATOM    541 HE3  LYS    91      40.858 -16.647 -46.527  1.00  0.00
ATOM    542 NZ   LYS    91      39.532 -17.818 -45.470  1.00  0.00
ATOM    543 HZ1  LYS    91      39.438 -17.018 -44.840  1.00  0.00
ATOM    544 HZ2  LYS    91      38.696 -18.378 -45.639  1.00  0.00
ATOM    545 HZ3  LYS    91      40.088 -18.562 -44.991  1.00  0.00
ATOM    546 C    LYS    91      39.417 -20.725 -50.150  1.00  0.00
ATOM    547 O    LYS    91      40.473 -21.187 -49.699  1.00  0.00
ATOM    548 N    ARG    92      38.601 -21.431 -50.938  1.00  0.00
ATOM    549 H    ARG    92      37.977 -20.857 -51.430  1.00  0.00
ATOM    550 CA   ARG    92      38.707 -22.909 -51.056  1.00  0.00
ATOM    551 HA   ARG    92      39.730 -23.317 -51.077  1.00  0.00
ATOM    552 CB   ARG    92      37.990 -23.594 -49.926  1.00  0.00
ATOM    553 HB2  ARG    92      36.985 -23.187 -49.661  1.00  0.00
ATOM    554 HB3  ARG    92      37.863 -24.634 -50.197  1.00  0.00
ATOM    555 CG   ARG    92      38.824 -23.713 -48.575  1.00  0.00
ATOM    556 HG2  ARG    92      38.928 -24.755 -48.298  1.00  0.00
ATOM    557 HG3  ARG    92      39.877 -23.369 -48.658  1.00  0.00
ATOM    558 CD   ARG    92      38.048 -23.052 -47.382  1.00  0.00
ATOM    559 HD2  ARG    92      37.926 -21.988 -47.523  1.00  0.00
ATOM    560 HD3  ARG    92      37.044 -23.549 -47.402  1.00  0.00
ATOM    561 NE   ARG    92      38.623 -23.222 -46.028  1.00  0.00
ATOM    562 HE   ARG    92      39.535 -23.729 -45.980  1.00  0.00
ATOM    563 CZ   ARG    92      38.204 -22.845 -44.828  1.00  0.00
ATOM    564 NH1  ARG    92      38.510 -21.763 -44.124  1.00  0.00
ATOM    565 HH11 ARG    92      39.243 -21.665 -43.400  1.00  0.00
ATOM    566 HH12 ARG    92      37.861 -21.042 -44.260  1.00  0.00
ATOM    567 NH2  ARG    92      37.429 -23.634 -44.182  1.00  0.00
ATOM    568 HH21 ARG    92      36.423 -23.450 -44.261  1.00  0.00
ATOM    569 HH22 ARG    92      37.869 -24.318 -43.644  1.00  0.00
ATOM    570 C    ARG    92      38.111 -23.290 -52.391  1.00  0.00
ATOM    571 O    ARG    92      36.983 -22.999 -52.757  1.00  0.00
ATOM    572 N    ALA    93      38.927 -23.910 -53.169  1.00  0.00
ATOM    573 H    ALA    93      39.889 -24.066 -52.794  1.00  0.00
ATOM    574 CA   ALA    93      38.782 -24.203 -54.591  1.00  0.00
ATOM    575 HA   ALA    93      37.731 -24.302 -54.959  1.00  0.00
ATOM    576 CB   ALA    93      39.495 -23.059 -55.331  1.00  0.00
ATOM    577 HB1  ALA    93      39.569 -23.334 -56.438  1.00  0.00
ATOM    578 HB2  ALA    93      38.895 -22.123 -55.133  1.00  0.00
ATOM    579 HB3  ALA    93      40.472 -22.954 -54.911  1.00  0.00
ATOM    580 C    ALA    93      39.369 -25.640 -54.915  1.00  0.00
ATOM    581 O    ALA    93      40.186 -26.199 -54.164  1.00  0.00
ATOM    582 N    LEU    94      38.915 -26.248 -55.991  1.00  0.00
ATOM    583 H    LEU    94      38.417 -25.588 -56.593  1.00  0.00
ATOM    584 CA   LEU    94      39.151 -27.560 -56.527  1.00  0.00
ATOM    585 HA   LEU    94      39.689 -28.121 -55.682  1.00  0.00
ATOM    586 CB   LEU    94      37.814 -28.260 -56.786  1.00  0.00
ATOM    587 HB2  LEU    94      37.319 -27.650 -57.600  1.00  0.00
ATOM    588 HB3  LEU    94      38.032 -29.342 -56.899  1.00  0.00
ATOM    589 CG   LEU    94      36.763 -28.210 -55.614  1.00  0.00
ATOM    590 HG   LEU    94      36.673 -27.205 -55.208  1.00  0.00
ATOM    591 CD1  LEU    94      35.401 -28.663 -56.189  1.00  0.00
ATOM    592 HD11 LEU    94      34.611 -28.563 -55.482  1.00  0.00
ATOM    593 HD12 LEU    94      35.175 -28.153 -57.125  1.00  0.00
ATOM    594 HD13 LEU    94      35.390 -29.799 -56.392  1.00  0.00
ATOM    595 CD2  LEU    94      37.104 -29.119 -54.373  1.00  0.00
ATOM    596 HD21 LEU    94      36.636 -28.840 -53.422  1.00  0.00
ATOM    597 HD22 LEU    94      36.770 -30.121 -54.777  1.00  0.00
ATOM    598 HD23 LEU    94      38.190 -29.298 -54.227  1.00  0.00
ATOM    599 C    LEU    94      39.949 -27.553 -57.817  1.00  0.00
ATOM    600 O    LEU    94      40.066 -26.543 -58.544  1.00  0.00
ATOM    601 N    HIS    95      40.620 -28.651 -58.102  1.00  0.00
ATOM    602 H    HIS    95      40.341 -29.553 -57.575  1.00  0.00
ATOM    603 CA   HIS    95      41.719 -28.670 -59.132  1.00  0.00
ATOM    604 HA   HIS    95      42.234 -27.708 -59.004  1.00  0.00
ATOM    605 CB   HIS    95      42.781 -29.728 -58.760  1.00  0.00
ATOM    606 HB2  HIS    95      43.631 -29.589 -59.434  1.00  0.00
ATOM    607 HB3  HIS    95      43.209 -29.534 -57.780  1.00  0.00
ATOM    608 CG   HIS    95      42.157 -31.075 -58.865  1.00  0.00
ATOM    609 ND1  HIS    95      41.376 -31.790 -57.932  1.00  0.00
ATOM    610 CE1  HIS    95      41.094 -32.964 -58.438  1.00  0.00
ATOM    611 HE1  HIS    95      40.250 -33.556 -58.123  1.00  0.00
ATOM    612 NE2  HIS    95      41.593 -33.036 -59.687  1.00  0.00
ATOM    613 HE2  HIS    95      41.398 -33.749 -60.317  1.00  0.00
ATOM    614 CD2  HIS    95      42.264 -31.867 -59.970  1.00  0.00
ATOM    615 HD2  HIS    95      42.833 -31.585 -60.811  1.00  0.00
ATOM    616 C    HIS    95      41.413 -28.564 -60.667  1.00  0.00
ATOM    617 O    HIS    95      42.221 -29.028 -61.445  1.00  0.00
ATOM    618 N    ASN    96      40.393 -27.787 -61.141  1.00  0.00
ATOM    619 H    ASN    96      39.958 -27.222 -60.368  1.00  0.00
ATOM    620 CA   ASN    96      40.118 -27.356 -62.540  1.00  0.00
ATOM    621 HA   ASN    96      41.034 -26.795 -62.804  1.00  0.00
ATOM    622 CB   ASN    96      39.880 -28.545 -63.416  1.00  0.00
ATOM    623 HB2  ASN    96      39.856 -29.437 -62.822  1.00  0.00
ATOM    624 HB3  ASN    96      38.882 -28.367 -63.762  1.00  0.00
ATOM    625 CG   ASN    96      40.828 -28.552 -64.658  1.00  0.00
ATOM    626 OD1  ASN    96      40.714 -27.692 -65.505  1.00  0.00
ATOM    627 ND2  ASN    96      41.711 -29.513 -64.722  1.00  0.00
ATOM    628 HD21 ASN    96      42.281 -29.637 -65.514  1.00  0.00
ATOM    629 HD22 ASN    96      41.779 -30.089 -63.901  1.00  0.00
ATOM    630 C    ASN    96      39.048 -26.204 -62.609  1.00  0.00
ATOM    631 O    ASN    96      39.127 -25.467 -63.591  1.00  0.00
ATOM    632 N    ALA    97      37.998 -26.134 -61.701  1.00  0.00
ATOM    633 H    ALA    97      38.048 -26.732 -60.941  1.00  0.00
ATOM    634 CA   ALA    97      36.791 -25.391 -61.840  1.00  0.00
ATOM    635 HA   ALA    97      36.358 -25.765 -62.768  1.00  0.00
ATOM    636 CB   ALA    97      35.855 -25.696 -60.583  1.00  0.00
ATOM    637 HB1  ALA    97      35.749 -26.809 -60.560  1.00  0.00
ATOM    638 HB2  ALA    97      36.132 -25.178 -59.643  1.00  0.00
ATOM    639 HB3  ALA    97      34.869 -25.293 -60.765  1.00  0.00
ATOM    640 C    ALA    97      36.946 -23.856 -61.875  1.00  0.00
ATOM    641 O    ALA    97      37.639 -23.209 -61.080  1.00  0.00
ATOM    642 N    GLU    98      36.246 -23.327 -62.846  1.00  0.00
ATOM    643 H    GLU    98      35.580 -23.841 -63.379  1.00  0.00
ATOM    644 CA   GLU    98      36.224 -21.909 -63.211  1.00  0.00
ATOM    645 HA   GLU    98      37.230 -21.704 -63.341  1.00  0.00
ATOM    646 CB   GLU    98      35.605 -21.782 -64.662  1.00  0.00
ATOM    647 HB2  GLU    98      35.661 -20.746 -64.964  1.00  0.00
ATOM    648 HB3  GLU    98      36.217 -22.333 -65.403  1.00  0.00
ATOM    649 CG   GLU    98      34.147 -22.319 -64.643  1.00  0.00
ATOM    650 HG2  GLU    98      33.704 -22.102 -63.723  1.00  0.00
ATOM    651 HG3  GLU    98      33.586 -21.803 -65.399  1.00  0.00
ATOM    652 CD   GLU    98      34.000 -23.858 -64.799  1.00  0.00
ATOM    653 OE1  GLU    98      32.879 -24.388 -64.576  1.00  0.00
ATOM    654 OE2  GLU    98      35.013 -24.624 -64.977  1.00  0.00
ATOM    655 C    GLU    98      35.831 -20.822 -62.073  1.00  0.00
ATOM    656 O    GLU    98      35.284 -19.795 -62.413  1.00  0.00
ATOM    657 N    CYS    99      36.178 -20.973 -60.790  1.00  0.00
ATOM    658 H    CYS    99      36.629 -21.818 -60.452  1.00  0.00
ATOM    659 CA   CYS    99      36.065 -19.895 -59.800  1.00  0.00
ATOM    660 HA   CYS    99      35.034 -19.482 -59.828  1.00  0.00
ATOM    661 CB   CYS    99      36.096 -20.646 -58.444  1.00  0.00
ATOM    662 HB2  CYS    99      36.986 -21.280 -58.273  1.00  0.00
ATOM    663 HB3  CYS    99      36.186 -19.864 -57.685  1.00  0.00
ATOM    664 SG   CYS    99      34.601 -21.598 -58.174  1.00  0.00
ATOM    665 C    CYS    99      37.137 -18.745 -59.925  1.00  0.00
ATOM    666 O    CYS    99      38.264 -18.964 -60.334  1.00  0.00
ATOM    667 N    GLN   100      36.777 -17.470 -59.594  1.00  0.00
ATOM    668 H    GLN   100      35.745 -17.315 -59.444  1.00  0.00
ATOM    669 CA   GLN   100      37.610 -16.223 -59.626  1.00  0.00
ATOM    670 HA   GLN   100      38.424 -16.301 -60.331  1.00  0.00
ATOM    671 CB   GLN   100      36.677 -15.081 -60.041  1.00  0.00
ATOM    672 HB2  GLN   100      35.848 -15.212 -59.423  1.00  0.00
ATOM    673 HB3  GLN   100      37.159 -14.160 -59.899  1.00  0.00
ATOM    674 CG   GLN   100      36.339 -15.156 -61.540  1.00  0.00
ATOM    675 HG2  GLN   100      35.801 -16.108 -61.856  1.00  0.00
ATOM    676 HG3  GLN   100      35.629 -14.409 -61.733  1.00  0.00
ATOM    677 CD   GLN   100      37.475 -14.756 -62.449  1.00  0.00
ATOM    678 OE1  GLN   100      38.168 -13.764 -62.244  1.00  0.00
ATOM    679 NE2  GLN   100      37.723 -15.357 -63.577  1.00  0.00
ATOM    680 HE21 GLN   100      38.606 -15.180 -64.018  1.00  0.00
ATOM    681 HE22 GLN   100      37.149 -16.156 -63.898  1.00  0.00
ATOM    682 C    GLN   100      38.172 -15.849 -58.258  1.00  0.00
ATOM    683 O    GLN   100      37.509 -16.075 -57.255  1.00  0.00
ATOM    684 N    LYS   101      39.406 -15.258 -58.258  1.00  0.00
ATOM    685 H    LYS   101      39.934 -15.193 -59.047  1.00  0.00
ATOM    686 CA   LYS   101      40.063 -14.905 -56.942  1.00  0.00
ATOM    687 HA   LYS   101      40.185 -15.853 -56.484  1.00  0.00
ATOM    688 CB   LYS   101      41.420 -14.269 -57.125  1.00  0.00
ATOM    689 HB2  LYS   101      41.934 -14.887 -57.881  1.00  0.00
ATOM    690 HB3  LYS   101      41.341 -13.290 -57.662  1.00  0.00
ATOM    691 CG   LYS   101      42.328 -14.150 -55.870  1.00  0.00
ATOM    692 HG2  LYS   101      43.283 -13.722 -56.280  1.00  0.00
ATOM    693 HG3  LYS   101      42.003 -13.400 -55.175  1.00  0.00
ATOM    694 CD   LYS   101      42.567 -15.401 -55.043  1.00  0.00
ATOM    695 HD2  LYS   101      41.637 -16.000 -55.175  1.00  0.00
ATOM    696 HD3  LYS   101      43.405 -15.944 -55.547  1.00  0.00
ATOM    697 CE   LYS   101      42.825 -15.096 -53.528  1.00  0.00
ATOM    698 HE2  LYS   101      43.376 -16.006 -53.182  1.00  0.00
ATOM    699 HE3  LYS   101      43.456 -14.198 -53.409  1.00  0.00
ATOM    700 NZ   LYS   101      41.483 -15.130 -52.756  1.00  0.00
ATOM    701 HZ1  LYS   101      40.712 -14.706 -53.221  1.00  0.00
ATOM    702 HZ2  LYS   101      41.236 -16.086 -52.601  1.00  0.00
ATOM    703 HZ3  LYS   101      41.504 -14.689 -51.850  1.00  0.00
ATOM    704 C    LYS   101      39.201 -14.025 -56.002  1.00  0.00
ATOM    705 O    LYS   101      39.186 -14.296 -54.794  1.00  0.00
ATOM    706 N    THR   102      38.602 -13.038 -56.610  1.00  0.00
ATOM    707 H    THR   102      38.825 -12.970 -57.626  1.00  0.00
ATOM    708 CA   THR   102      37.755 -11.978 -55.930  1.00  0.00
ATOM    709 HA   THR   102      37.532 -12.317 -54.888  1.00  0.00
ATOM    710 CB   THR   102      38.550 -10.601 -55.742  1.00  0.00
ATOM    711 HB   THR   102      37.937  -9.859 -55.174  1.00  0.00
ATOM    712 CG2  THR   102      39.912 -10.738 -55.146  1.00  0.00
ATOM    713 HG21 THR   102      40.585 -11.275 -55.832  1.00  0.00
ATOM    714 HG22 THR   102      40.265  -9.741 -55.059  1.00  0.00
ATOM    715 HG23 THR   102      39.959 -11.235 -54.157  1.00  0.00
ATOM    716 OG1  THR   102      38.824  -9.935 -56.945  1.00  0.00
ATOM    717 HG1  THR   102      38.011  -9.658 -57.379  1.00  0.00
ATOM    718 C    THR   102      36.454 -11.654 -56.648  1.00  0.00
ATOM    719 O    THR   102      36.300 -11.797 -57.856  1.00  0.00
ATOM    720 N    VAL   103      35.494 -11.153 -55.874  1.00  0.00
ATOM    721 H    VAL   103      35.715 -11.164 -54.866  1.00  0.00
ATOM    722 CA   VAL   103      34.123 -10.883 -56.250  1.00  0.00
ATOM    723 HA   VAL   103      34.059 -10.797 -57.380  1.00  0.00
ATOM    724 CB   VAL   103      33.162 -12.055 -55.888  1.00  0.00
ATOM    725 HB   VAL   103      32.157 -11.632 -55.969  1.00  0.00
ATOM    726 CG1  VAL   103      33.331 -13.236 -56.807  1.00  0.00
ATOM    727 HG11 VAL   103      32.521 -13.885 -56.649  1.00  0.00
ATOM    728 HG12 VAL   103      33.371 -12.925 -57.855  1.00  0.00
ATOM    729 HG13 VAL   103      34.307 -13.763 -56.611  1.00  0.00
ATOM    730 CG2  VAL   103      33.231 -12.678 -54.485  1.00  0.00
ATOM    731 HG21 VAL   103      32.528 -13.421 -54.159  1.00  0.00
ATOM    732 HG22 VAL   103      34.249 -13.027 -54.332  1.00  0.00
ATOM    733 HG23 VAL   103      33.063 -11.879 -53.794  1.00  0.00
ATOM    734 C    VAL   103      33.527  -9.623 -55.604  1.00  0.00
ATOM    735 O    VAL   103      33.951  -9.212 -54.495  1.00  0.00
ATOM    736 N    THR   104      32.625  -8.969 -56.289  1.00  0.00
ATOM    737 H    THR   104      32.359  -9.365 -57.174  1.00  0.00
ATOM    738 CA   THR   104      32.007  -7.689 -55.886  1.00  0.00
ATOM    739 HA   THR   104      31.886  -7.741 -54.849  1.00  0.00
ATOM    740 CB   THR   104      32.814  -6.447 -56.136  1.00  0.00
ATOM    741 HB   THR   104      33.720  -6.593 -55.570  1.00  0.00
ATOM    742 CG2  THR   104      33.244  -6.300 -57.558  1.00  0.00
ATOM    743 HG21 THR   104      32.495  -6.223 -58.316  1.00  0.00
ATOM    744 HG22 THR   104      34.001  -5.514 -57.566  1.00  0.00
ATOM    745 HG23 THR   104      33.909  -7.087 -57.883  1.00  0.00
ATOM    746 OG1  THR   104      32.285  -5.188 -55.672  1.00  0.00
ATOM    747 HG1  THR   104      32.158  -5.372 -54.737  1.00  0.00
ATOM    748 C    THR   104      30.574  -7.592 -56.373  1.00  0.00
ATOM    749 O    THR   104      30.298  -7.916 -57.574  1.00  0.00
ATOM    750 N    ILE   105      29.612  -7.197 -55.472  1.00  0.00
ATOM    751 H    ILE   105      29.964  -6.789 -54.539  1.00  0.00
ATOM    752 CA   ILE   105      28.263  -6.763 -55.770  1.00  0.00
ATOM    753 HA   ILE   105      28.296  -6.595 -56.881  1.00  0.00
ATOM    754 CB   ILE   105      27.284  -7.914 -55.527  1.00  0.00
ATOM    755 HB   ILE   105      27.747  -8.641 -56.158  1.00  0.00
ATOM    756 CG2  ILE   105      27.250  -8.367 -54.037  1.00  0.00
ATOM    757 HG21 ILE   105      27.020  -7.541 -53.301  1.00  0.00
ATOM    758 HG22 ILE   105      26.436  -9.152 -53.980  1.00  0.00
ATOM    759 HG23 ILE   105      28.203  -8.846 -53.790  1.00  0.00
ATOM    760 CG1  ILE   105      25.873  -7.643 -56.138  1.00  0.00
ATOM    761 HG12 ILE   105      26.002  -7.060 -57.056  1.00  0.00
ATOM    762 HG13 ILE   105      25.441  -8.595 -56.400  1.00  0.00
ATOM    763 CD1  ILE   105      24.860  -7.006 -55.122  1.00  0.00
ATOM    764 HD11 ILE   105      23.978  -6.494 -55.580  1.00  0.00
ATOM    765 HD12 ILE   105      24.502  -7.842 -54.438  1.00  0.00
ATOM    766 HD13 ILE   105      25.264  -6.341 -54.390  1.00  0.00
ATOM    767 C    ILE   105      27.734  -5.414 -55.123  1.00  0.00
ATOM    768 O    ILE   105      27.933  -5.170 -53.947  1.00  0.00
ATOM    769 N    SER   106      27.176  -4.529 -55.960  1.00  0.00
ATOM    770 H    SER   106      27.128  -4.746 -56.991  1.00  0.00
ATOM    771 CA   SER   106      26.850  -3.113 -55.692  1.00  0.00
ATOM    772 HA   SER   106      27.175  -2.825 -54.717  1.00  0.00
ATOM    773 CB   SER   106      27.673  -2.281 -56.684  1.00  0.00
ATOM    774 HB2  SER   106      27.406  -1.265 -56.580  1.00  0.00
ATOM    775 HB3  SER   106      28.718  -2.305 -56.397  1.00  0.00
ATOM    776 OG   SER   106      27.482  -2.734 -57.997  1.00  0.00
ATOM    777 HG   SER   106      28.097  -3.471 -58.145  1.00  0.00
ATOM    778 C    SER   106      25.307  -2.873 -55.722  1.00  0.00
ATOM    779 O    SER   106      24.544  -3.348 -56.560  1.00  0.00
ATOM    780 N    LYS   107      24.864  -2.230 -54.623  1.00  0.00
ATOM    781 H    LYS   107      25.572  -1.767 -54.125  1.00  0.00
ATOM    782 CA   LYS   107      23.429  -1.938 -54.270  1.00  0.00
ATOM    783 HA   LYS   107      22.750  -2.023 -55.139  1.00  0.00
ATOM    784 CB   LYS   107      23.124  -2.928 -53.072  1.00  0.00
ATOM    785 HB2  LYS   107      24.032  -3.201 -52.578  1.00  0.00
ATOM    786 HB3  LYS   107      22.451  -2.487 -52.382  1.00  0.00
ATOM    787 CG   LYS   107      22.574  -4.246 -53.624  1.00  0.00
ATOM    788 HG2  LYS   107      21.955  -4.027 -54.480  1.00  0.00
ATOM    789 HG3  LYS   107      23.376  -4.891 -54.092  1.00  0.00
ATOM    790 CD   LYS   107      21.624  -4.861 -52.592  1.00  0.00
ATOM    791 HD2  LYS   107      21.807  -5.970 -52.581  1.00  0.00
ATOM    792 HD3  LYS   107      21.830  -4.419 -51.579  1.00  0.00
ATOM    793 CE   LYS   107      20.139  -4.512 -52.957  1.00  0.00
ATOM    794 HE2  LYS   107      20.138  -3.459 -52.923  1.00  0.00
ATOM    795 HE3  LYS   107      20.020  -4.807 -54.036  1.00  0.00
ATOM    796 NZ   LYS   107      19.125  -4.967 -51.934  1.00  0.00
ATOM    797 HZ1  LYS   107      18.127  -4.929 -52.239  1.00  0.00
ATOM    798 HZ2  LYS   107      19.221  -5.939 -51.732  1.00  0.00
ATOM    799 HZ3  LYS   107      19.319  -4.466 -51.074  1.00  0.00
ATOM    800 C    LYS   107      23.166  -0.518 -53.879  1.00  0.00
ATOM    801 O    LYS   107      24.096   0.189 -53.512  1.00  0.00
ATOM    802 N    PRO   108      21.981   0.034 -53.883  1.00  0.00
ATOM    803 CD   PRO   108      20.684  -0.670 -54.348  1.00  0.00
ATOM    804 HD2  PRO   108      20.438  -1.572 -53.861  1.00  0.00
ATOM    805 HD3  PRO   108      20.657  -0.814 -55.394  1.00  0.00
ATOM    806 CG   PRO   108      19.604   0.272 -53.896  1.00  0.00
ATOM    807 HG2  PRO   108      19.261   0.026 -52.883  1.00  0.00
ATOM    808 HG3  PRO   108      18.867   0.354 -54.662  1.00  0.00
ATOM    809 CB   PRO   108      20.294   1.635 -53.782  1.00  0.00
ATOM    810 HB2  PRO   108      19.698   2.212 -53.123  1.00  0.00
ATOM    811 HB3  PRO   108      20.259   2.101 -54.742  1.00  0.00
ATOM    812 CA   PRO   108      21.755   1.404 -53.344  1.00  0.00
ATOM    813 HA   PRO   108      22.301   2.156 -53.875  1.00  0.00
ATOM    814 C    PRO   108      22.020   1.386 -51.846  1.00  0.00
ATOM    815 O    PRO   108      22.116   0.362 -51.164  1.00  0.00
ATOM    816 N    CYS   109      22.100   2.580 -51.249  1.00  0.00
ATOM    817 H    CYS   109      21.857   3.352 -51.805  1.00  0.00
ATOM    818 CA   CYS   109      22.314   2.804 -49.786  1.00  0.00
ATOM    819 HA   CYS   109      23.013   2.063 -49.454  1.00  0.00
ATOM    820 CB   CYS   109      22.995   4.126 -49.612  1.00  0.00
ATOM    821 HB2  CYS   109      22.267   4.852 -49.947  1.00  0.00
ATOM    822 HB3  CYS   109      23.124   4.342 -48.516  1.00  0.00
ATOM    823 SG   CYS   109      24.541   4.323 -50.582  1.00  0.00
ATOM    824 C    CYS   109      21.084   2.591 -48.833  1.00  0.00
ATOM    825 O    CYS   109      21.002   3.120 -47.668  1.00  0.00
ATOM    826 N    GLY   110      20.159   1.744 -49.328  1.00  0.00
ATOM    827 H    GLY   110      20.311   1.402 -50.277  1.00  0.00
ATOM    828 CA   GLY   110      19.167   1.061 -48.519  1.00  0.00
ATOM    829 HA2  GLY   110      18.932   1.685 -47.642  1.00  0.00
ATOM    830 HA3  GLY   110      18.233   0.809 -49.027  1.00  0.00
ATOM    831 C    GLY   110      19.833  -0.303 -48.126  1.00  0.00
ATOM    832 O    GLY   110      21.047  -0.463 -48.179  1.00  0.00
ATOM    833 N    LYS   111      18.989  -1.254 -47.741  1.00  0.00
ATOM    834 H    LYS   111      18.032  -1.066 -47.816  1.00  0.00
ATOM    835 CA   LYS   111      19.412  -2.707 -47.782  1.00  0.00
ATOM    836 HA   LYS   111      20.223  -2.876 -47.098  1.00  0.00
ATOM    837 CB   LYS   111      18.290  -3.699 -47.282  1.00  0.00
ATOM    838 HB2  LYS   111      18.131  -3.506 -46.200  1.00  0.00
ATOM    839 HB3  LYS   111      17.398  -3.478 -47.908  1.00  0.00
ATOM    840 CG   LYS   111      18.642  -5.205 -47.566  1.00  0.00
ATOM    841 HG2  LYS   111      17.740  -5.728 -47.424  1.00  0.00
ATOM    842 HG3  LYS   111      18.921  -5.389 -48.664  1.00  0.00
ATOM    843 CD   LYS   111      19.818  -5.650 -46.641  1.00  0.00
ATOM    844 HD2  LYS   111      20.541  -4.836 -46.232  1.00  0.00
ATOM    845 HD3  LYS   111      19.327  -6.173 -45.785  1.00  0.00
ATOM    846 CE   LYS   111      20.577  -6.799 -47.275  1.00  0.00
ATOM    847 HE2  LYS   111      21.356  -7.286 -46.640  1.00  0.00
ATOM    848 HE3  LYS   111      19.806  -7.605 -47.394  1.00  0.00
ATOM    849 NZ   LYS   111      21.251  -6.438 -48.543  1.00  0.00
ATOM    850 HZ1  LYS   111      21.386  -5.437 -48.587  1.00  0.00
ATOM    851 HZ2  LYS   111      22.025  -7.074 -48.792  1.00  0.00
ATOM    852 HZ3  LYS   111      20.695  -6.633 -49.402  1.00  0.00
ATOM    853 C    LYS   111      19.936  -3.065 -49.179  1.00  0.00
ATOM    854 O    LYS   111      21.032  -3.689 -49.244  1.00  0.00
ATOM    855 OXT  LYS   111      19.144  -2.995 -50.204  1.00  0.00
TER     856      LYS    57
ATOM    856 HO1  ROH   200      15.919 -11.117 -47.785  1.00  0.00
ATOM    857 O1   ROH   200      16.347 -11.735 -47.121  1.00  0.00
ATOM    858 C1   UYS   201      17.261 -12.470 -47.934  1.00  0.00
ATOM    859 H1   UYS   201      16.660 -13.109 -48.574  1.00  0.00
ATOM    860 C2   UYS   201      18.174 -13.443 -47.098  1.00  0.00
ATOM    861 H2   UYS   201      18.839 -14.003 -47.759  1.00  0.00
ATOM    862 N2   UYS   201      17.403 -14.386 -46.286  1.00  0.00
ATOM    863 H2N  UYS   201      16.939 -14.005 -45.565  1.00  0.00
ATOM    864 S1   UYS   201      16.834 -15.747 -47.029  1.00  0.00
ATOM    865 O1S  UYS   201      16.310 -16.563 -45.954  1.00  0.00
ATOM    866 O2S  UYS   201      17.846 -16.456 -47.797  1.00  0.00
ATOM    867 O3S  UYS   201      15.767 -15.212 -47.782  1.00  0.00
ATOM    868 C3   UYS   201      19.212 -12.603 -46.228  1.00  0.00
ATOM    869 H3   UYS   201      18.695 -12.000 -45.526  1.00  0.00
ATOM    870 O3   UYS   201      20.116 -13.576 -45.548  1.00  0.00
ATOM    871 H3O  UYS   201      19.628 -14.020 -44.815  1.00  0.00
ATOM    872 C4   UYS   201      19.952 -11.646 -47.253  1.00  0.00
ATOM    873 H4   UYS   201      20.466 -12.183 -48.055  1.00  0.00
ATOM    874 C5   UYS   201      18.962 -10.687 -47.953  1.00  0.00
ATOM    875 H5   UYS   201      18.531 -10.114 -47.185  1.00  0.00
ATOM    876 C6   UYS   201      19.754  -9.732 -48.924  1.00  0.00
ATOM    877 H62  UYS   201      20.134 -10.405 -49.729  1.00  0.00
ATOM    878 H61  UYS   201      20.555  -9.219 -48.460  1.00  0.00
ATOM    879 O6   UYS   201      18.782  -8.770 -49.297  1.00  0.00
ATOM    880 O5   UYS   201      17.977 -11.468 -48.716  1.00  0.00
ATOM    881 O4   UYS   201      20.927 -10.808 -46.485  1.00  0.00
ATOM    882 C1   YuB   202      22.353 -11.202 -46.719  1.00  0.00
ATOM    883 H1   YuB   202      22.502 -11.436 -47.770  1.00  0.00
ATOM    884 O5   YuB   202      22.804 -12.385 -45.966  1.00  0.00
ATOM    885 C5   YuB   202      22.845 -12.135 -44.485  1.00  0.00
ATOM    886 H5   YuB   202      21.916 -11.729 -44.093  1.00  0.00
ATOM    887 C6   YuB   202      22.881 -13.484 -43.562  1.00  0.00
ATOM    888 O6A  YuB   202      23.636 -14.408 -43.944  1.00  0.00
ATOM    889 O6B  YuB   202      22.311 -13.500 -42.488  1.00  0.00
ATOM    890 C4   YuB   202      23.987 -11.188 -44.142  1.00  0.00
ATOM    891 H4   YuB   202      23.953 -10.950 -43.110  1.00  0.00
ATOM    892 C3   YuB   202      23.780  -9.876 -44.907  1.00  0.00
ATOM    893 H3   YuB   202      24.806  -9.504 -44.918  1.00  0.00
ATOM    894 O3   YuB   202      23.066  -8.961 -44.097  1.00  0.00
ATOM    895 H3O  YuB   202      23.682  -8.334 -43.652  1.00  0.00
ATOM    896 C2   YuB   202      23.273  -9.982 -46.362  1.00  0.00
ATOM    897 H2   YuB   202      22.584  -9.205 -46.542  1.00  0.00
ATOM    898 O2   YuB   202      24.370 -10.091 -47.303  1.00  0.00
ATOM    899 O4   YuB   202      25.332 -11.879 -44.221  1.00  0.00
ATOM    900 C1   UYS   203      26.446 -11.169 -43.518  1.00  0.00
ATOM    901 H1   UYS   203      26.445 -10.118 -43.778  1.00  0.00
ATOM    902 C2   UYS   203      27.701 -11.665 -43.972  1.00  0.00
ATOM    903 H2   UYS   203      27.844 -11.194 -44.948  1.00  0.00
ATOM    904 N2   UYS   203      27.852 -13.105 -44.160  1.00  0.00
ATOM    905 H2N  UYS   203      27.786 -13.655 -43.364  1.00  0.00
ATOM    906 S1   UYS   203      28.667 -13.682 -45.488  1.00  0.00
ATOM    907 O1S  UYS   203      28.314 -12.820 -46.587  1.00  0.00
ATOM    908 O2S  UYS   203      28.092 -14.990 -45.725  1.00  0.00
ATOM    909 O3S  UYS   203      30.065 -13.758 -45.213  1.00  0.00
ATOM    910 C3   UYS   203      28.913 -11.141 -43.199  1.00  0.00
ATOM    911 H3   UYS   203      29.828 -11.701 -43.396  1.00  0.00
ATOM    912 O3   UYS   203      29.119  -9.746 -43.530  1.00  0.00
ATOM    913 H3O  UYS   203      30.056  -9.509 -43.547  1.00  0.00
ATOM    914 C4   UYS   203      28.658 -11.165 -41.632  1.00  0.00
ATOM    915 H4   UYS   203      29.466 -10.641 -41.150  1.00  0.00
ATOM    916 C5   UYS   203      27.215 -10.719 -41.159  1.00  0.00
ATOM    917 H5   UYS   203      27.098 -11.177 -40.212  1.00  0.00
ATOM    918 C6   UYS   203      26.953  -9.219 -41.033  1.00  0.00
ATOM    919 H62  UYS   203      27.738  -8.739 -40.364  1.00  0.00
ATOM    920 H61  UYS   203      25.937  -9.066 -40.647  1.00  0.00
ATOM    921 O6   UYS   203      26.928  -8.485 -42.365  1.00  0.00
ATOM    922 O5   UYS   203      26.230 -11.312 -42.068  1.00  0.00
ATOM    923 O4   UYS   203      28.633 -12.598 -41.254  1.00  0.00
ATOM    924 C1   YuB   204      29.769 -13.187 -40.662  1.00  0.00
ATOM    925 H1   YuB   204      30.058 -12.531 -39.881  1.00  0.00
ATOM    926 O5   YuB   204      30.773 -13.402 -41.721  1.00  0.00
ATOM    927 C5   YuB   204      32.135 -13.948 -41.257  1.00  0.00
ATOM    928 H5   YuB   204      32.718 -14.041 -42.076  1.00  0.00
ATOM    929 C6   YuB   204      32.923 -13.057 -40.196  1.00  0.00
ATOM    930 O6A  YuB   204      32.346 -12.663 -39.150  1.00  0.00
ATOM    931 O6B  YuB   204      34.178 -12.800 -40.400  1.00  0.00
ATOM    932 C4   YuB   204      31.804 -15.355 -40.652  1.00  0.00
ATOM    933 H4   YuB   204      31.468 -16.056 -41.465  1.00  0.00
ATOM    934 C3   YuB   204      30.667 -15.337 -39.657  1.00  0.00
ATOM    935 H3   YuB   204      30.972 -14.910 -38.691  1.00  0.00
ATOM    936 O3   YuB   204      30.294 -16.763 -39.400  1.00  0.00
ATOM    937 H3O  YuB   204      29.702 -16.742 -38.666  1.00  0.00
ATOM    938 C2   YuB   204      29.415 -14.592 -40.147  1.00  0.00
ATOM    939 H2   YuB   204      28.952 -15.152 -40.953  1.00  0.00
ATOM    940 O2   YuB   204      28.291 -14.409 -39.083  1.00  0.00
ATOM    941 O4   YuB   204      33.185 -15.712 -40.105  1.00  0.00
ATOM    942 C1   UYS   205      33.329 -17.072 -39.531  1.00  0.00
ATOM    943 H1   UYS   205      32.437 -17.405 -39.027  1.00  0.00
ATOM    944 C2   UYS   205      34.407 -17.086 -38.434  1.00  0.00
ATOM    945 H2   UYS   205      34.428 -18.068 -37.928  1.00  0.00
ATOM    946 N2   UYS   205      34.097 -16.057 -37.431  1.00  0.00
ATOM    947 H2N  UYS   205      33.674 -15.218 -37.603  1.00  0.00
ATOM    948 S1   UYS   205      33.795 -16.621 -35.853  1.00  0.00
ATOM    949 O1S  UYS   205      33.351 -15.419 -35.215  1.00  0.00
ATOM    950 O2S  UYS   205      35.084 -17.123 -35.343  1.00  0.00
ATOM    951 O3S  UYS   205      32.783 -17.604 -35.949  1.00  0.00
ATOM    952 C3   UYS   205      35.843 -16.973 -39.004  1.00  0.00
ATOM    953 H3   UYS   205      36.024 -15.995 -39.430  1.00  0.00
ATOM    954 O3   UYS   205      36.732 -17.306 -37.925  1.00  0.00
ATOM    955 H3O  UYS   205      36.245 -17.290 -37.110  1.00  0.00
ATOM    956 C4   UYS   205      36.062 -17.875 -40.203  1.00  0.00
ATOM    957 H4   UYS   205      36.118 -18.906 -39.845  1.00  0.00
ATOM    958 C5   UYS   205      34.942 -17.791 -41.284  1.00  0.00
ATOM    959 H5   UYS   205      34.946 -16.801 -41.815  1.00  0.00
ATOM    960 C6   UYS   205      35.119 -18.983 -42.298  1.00  0.00
ATOM    961 H62  UYS   205      34.136 -19.485 -42.508  1.00  0.00
ATOM    962 H61  UYS   205      35.658 -19.813 -41.885  1.00  0.00
ATOM    963 O6   UYS   205      35.722 -18.532 -43.580  1.00  0.00
ATOM    964 O5   UYS   205      33.682 -18.085 -40.584  1.00  0.00
ATOM    965 O4   UYS   205      37.330 -17.549 -40.922  1.00  0.00
ATOM    966 C1   2un   206      38.594 -18.158 -40.455  1.00  0.00
ATOM    967 H1   2un   206      38.442 -19.085 -39.965  1.00  0.00
ATOM    968 O5   2un   206      39.263 -17.284 -39.408  1.00  0.00
ATOM    969 C5   2un   206      40.248 -16.285 -39.680  1.00  0.00
ATOM    970 C6   2un   206      40.773 -15.670 -38.457  1.00  0.00
ATOM    971 O6B  2un   206      40.978 -14.428 -38.507  1.00  0.00
ATOM    972 O6A  2un   206      41.057 -16.413 -37.443  1.00  0.00
ATOM    973 C4   2un   206      40.600 -16.079 -40.953  1.00  0.00
ATOM    974 H4   2un   206      41.360 -15.378 -41.239  1.00  0.00
ATOM    975 C3   2un   206      40.198 -16.998 -42.130  1.00  0.00
ATOM    976 H3   2un   206      41.073 -17.183 -42.761  1.00  0.00
ATOM    977 O3   2un   206      39.225 -16.228 -42.889  1.00  0.00
ATOM    978 H3O  2un   206      38.370 -16.316 -42.500  1.00  0.00
ATOM    979 C2   2un   206      39.522 -18.268 -41.692  1.00  0.00
ATOM    980 H2   2un   206      38.917 -18.553 -42.479  1.00  0.00
ATOM    981 O2   2un   206      40.596 -19.303 -41.416  1.00  0.00
ATOM    982 S1   SO3   207      18.600  -8.212 -50.746  1.00  0.00
ATOM    983 O1   SO3   207      18.692  -9.396 -51.595  1.00  0.00
ATOM    984 O2   SO3   207      19.760  -7.343 -50.793  1.00  0.00
ATOM    985 O3   SO3   207      17.367  -7.445 -50.856  1.00  0.00
ATOM    986 S1   SO3   208      24.764  -8.809 -48.152  1.00  0.00
ATOM    987 O1   SO3   208      25.354  -8.050 -47.129  1.00  0.00
ATOM    988 O2   SO3   208      23.561  -8.253 -48.670  1.00  0.00
ATOM    989 O3   SO3   208      25.737  -9.275 -49.155  1.00  0.00
ATOM    990 S1   SO3   209      26.619  -6.913 -42.309  1.00  0.00
ATOM    991 O1   SO3   209      25.520  -6.568 -41.443  1.00  0.00
ATOM    992 O2   SO3   209      26.293  -6.484 -43.655  1.00  0.00
ATOM    993 O3   SO3   209      27.916  -6.405 -41.911  1.00  0.00
ATOM    994 S1   SO3   210      28.472 -13.959 -37.504  1.00  0.00
ATOM    995 O1   SO3   210      28.940 -15.085 -36.773  1.00  0.00
ATOM    996 O2   SO3   210      27.232 -13.485 -36.995  1.00  0.00
ATOM    997 O3   SO3   210      29.430 -12.893 -37.465  1.00  0.00
ATOM    998 S1   SO3   211      35.781 -19.482 -44.778  1.00  0.00
ATOM    999 O1   SO3   211      35.316 -20.768 -44.427  1.00  0.00
ATOM   1000 O2   SO3   211      37.166 -19.468 -45.145  1.00  0.00
ATOM   1001 O3   SO3   211      34.957 -18.920 -45.799  1.00  0.00
ATOM   1002 S1   SO3   212      41.339 -20.062 -42.567  1.00  0.00
ATOM   1003 O1   SO3   212      42.703 -20.021 -42.183  1.00  0.00
ATOM   1004 O2   SO3   212      40.989 -19.426 -43.834  1.00  0.00
ATOM   1005 O3   SO3   212      40.807 -21.408 -42.385  1.00  0.00
TER    1006      SO3   212
END
