# Supplementary material for: Interactions of Pleiotrophin with a Structurally Defined Heparin Hexasaccharide
Source: Biomolecules. 2021 Dec 30;12(1):50. doi: 10.3390/biom12010050 (PMC8773689; doi:10.3390/biom12010050)
Supplement: Supplementary file 1 [file biomolecules-12-00050-s001.zip › PDB/ntd-2-1-1.pdb]

ATOM      1 N    SER    13      28.013  26.844-119.091  1.00  0.00
ATOM      2 H1   SER    13      28.208  27.143-118.150  1.00  0.00
ATOM      3 H2   SER    13      28.668  27.313-119.761  1.00  0.00
ATOM      4 H3   SER    13      28.375  25.880-119.152  1.00  0.00
ATOM      5 CA   SER    13      26.595  27.118-119.493  1.00  0.00
ATOM      6 HA   SER    13      26.413  26.710-120.495  1.00  0.00
ATOM      7 CB   SER    13      25.512  26.502-118.599  1.00  0.00
ATOM      8 HB2  SER    13      25.502  26.988-117.617  1.00  0.00
ATOM      9 HB3  SER    13      24.580  26.776-119.050  1.00  0.00
ATOM     10 OG   SER    13      25.570  25.119-118.622  1.00  0.00
ATOM     11 HG   SER    13      24.962  24.835-119.279  1.00  0.00
ATOM     12 C    SER    13      26.292  28.603-119.732  1.00  0.00
ATOM     13 O    SER    13      25.585  28.868-120.709  1.00  0.00
ATOM     14 N    ASP    14      26.607  29.477-118.747  1.00  0.00
ATOM     15 H    ASP    14      26.968  29.142-117.833  1.00  0.00
ATOM     16 CA   ASP    14      25.959  30.779-118.623  1.00  0.00
ATOM     17 HA   ASP    14      25.026  30.526-119.065  1.00  0.00
ATOM     18 CB   ASP    14      25.469  30.975-117.183  1.00  0.00
ATOM     19 HB2  ASP    14      24.926  30.021-117.027  1.00  0.00
ATOM     20 HB3  ASP    14      26.331  30.897-116.513  1.00  0.00
ATOM     21 CG   ASP    14      24.603  32.198-117.019  1.00  0.00
ATOM     22 OD1  ASP    14      23.438  32.186-117.513  1.00  0.00
ATOM     23 OD2  ASP    14      25.087  33.195-116.499  1.00  0.00
ATOM     24 C    ASP    14      26.496  32.056-119.260  1.00  0.00
ATOM     25 O    ASP    14      25.979  32.492-120.271  1.00  0.00
ATOM     26 N    CYS    15      27.487  32.675-118.549  1.00  0.00
ATOM     27 H    CYS    15      27.852  32.171-117.781  1.00  0.00
ATOM     28 CA   CYS    15      28.049  34.013-118.907  1.00  0.00
ATOM     29 HA   CYS    15      27.641  34.311-119.826  1.00  0.00
ATOM     30 CB   CYS    15      27.628  35.120-117.948  1.00  0.00
ATOM     31 HB2  CYS    15      26.591  35.203-117.960  1.00  0.00
ATOM     32 HB3  CYS    15      27.970  35.083-116.913  1.00  0.00
ATOM     33 SG   CYS    15      28.367  36.784-118.495  1.00  0.00
ATOM     34 C    CYS    15      29.601  33.830-119.077  1.00  0.00
ATOM     35 O    CYS    15      30.336  33.692-118.138  1.00  0.00
ATOM     36 N    GLY    16      30.007  33.655-120.343  1.00  0.00
ATOM     37 H    GLY    16      29.387  33.749-121.080  1.00  0.00
ATOM     38 CA   GLY    16      31.307  33.035-120.716  1.00  0.00
ATOM     39 HA2  GLY    16      31.556  33.271-121.751  1.00  0.00
ATOM     40 HA3  GLY    16      32.119  33.366-120.087  1.00  0.00
ATOM     41 C    GLY    16      31.232  31.469-120.697  1.00  0.00
ATOM     42 O    GLY    16      30.349  30.891-120.119  1.00  0.00
ATOM     43 N    GLU    17      32.261  30.777-121.171  1.00  0.00
ATOM     44 H    GLU    17      32.959  31.195-121.748  1.00  0.00
ATOM     45 CA   GLU    17      32.336  29.273-121.014  1.00  0.00
ATOM     46 HA   GLU    17      31.666  29.058-120.112  1.00  0.00
ATOM     47 CB   GLU    17      31.792  28.486-122.320  1.00  0.00
ATOM     48 HB2  GLU    17      32.544  28.748-123.078  1.00  0.00
ATOM     49 HB3  GLU    17      31.972  27.442-122.134  1.00  0.00
ATOM     50 CG   GLU    17      30.477  28.889-122.863  1.00  0.00
ATOM     51 HG2  GLU    17      30.388  30.010-122.862  1.00  0.00
ATOM     52 HG3  GLU    17      30.391  28.680-123.963  1.00  0.00
ATOM     53 CD   GLU    17      29.312  28.255-122.123  1.00  0.00
ATOM     54 OE1  GLU    17      29.465  27.544-121.124  1.00  0.00
ATOM     55 OE2  GLU    17      28.218  28.594-122.654  1.00  0.00
ATOM     56 C    GLU    17      33.667  28.779-120.513  1.00  0.00
ATOM     57 O    GLU    17      34.714  29.119-121.115  1.00  0.00
ATOM     58 N    TRP    18      33.659  27.985-119.465  1.00  0.00
ATOM     59 H    TRP    18      32.686  27.705-119.119  1.00  0.00
ATOM     60 CA   TRP    18      34.810  27.565-118.672  1.00  0.00
ATOM     61 HA   TRP    18      35.259  28.391-118.213  1.00  0.00
ATOM     62 CB   TRP    18      34.334  26.444-117.685  1.00  0.00
ATOM     63 HB2  TRP    18      34.000  25.557-118.179  1.00  0.00
ATOM     64 HB3  TRP    18      35.243  26.190-117.105  1.00  0.00
ATOM     65 CG   TRP    18      33.247  26.930-116.705  1.00  0.00
ATOM     66 CD1  TRP    18      31.935  26.576-116.768  1.00  0.00
ATOM     67 HD1  TRP    18      31.467  26.015-117.582  1.00  0.00
ATOM     68 NE1  TRP    18      31.300  27.137-115.737  1.00  0.00
ATOM     69 HE1  TRP    18      30.284  27.152-115.412  1.00  0.00
ATOM     70 CE2  TRP    18      32.167  27.888-114.984  1.00  0.00
ATOM     71 CZ2  TRP    18      32.009  28.640-113.821  1.00  0.00
ATOM     72 HZ2  TRP    18      31.058  28.672-113.329  1.00  0.00
ATOM     73 CH2  TRP    18      33.103  29.267-113.249  1.00  0.00
ATOM     74 HH2  TRP    18      32.887  29.770-112.293  1.00  0.00
ATOM     75 CZ3  TRP    18      34.388  29.137-113.856  1.00  0.00
ATOM     76 HZ3  TRP    18      35.256  29.623-113.484  1.00  0.00
ATOM     77 CE3  TRP    18      34.594  28.348-115.007  1.00  0.00
ATOM     78 HE3  TRP    18      35.565  28.321-115.489  1.00  0.00
ATOM     79 CD2  TRP    18      33.480  27.772-115.588  1.00  0.00
ATOM     80 C    TRP    18      35.897  26.917-119.490  1.00  0.00
ATOM     81 O    TRP    18      35.608  26.229-120.443  1.00  0.00
ATOM     82 N    GLN    19      37.124  26.978-119.002  1.00  0.00
ATOM     83 H    GLN    19      37.414  27.715-118.373  1.00  0.00
ATOM     84 CA   GLN    19      38.302  26.303-119.523  1.00  0.00
ATOM     85 HA   GLN    19      37.946  25.850-120.477  1.00  0.00
ATOM     86 CB   GLN    19      39.442  27.235-120.076  1.00  0.00
ATOM     87 HB2  GLN    19      40.113  27.497-119.198  1.00  0.00
ATOM     88 HB3  GLN    19      40.118  26.629-120.652  1.00  0.00
ATOM     89 CG   GLN    19      38.933  28.410-120.958  1.00  0.00
ATOM     90 HG2  GLN    19      37.982  28.787-120.612  1.00  0.00
ATOM     91 HG3  GLN    19      39.656  29.206-120.978  1.00  0.00
ATOM     92 CD   GLN    19      38.828  27.895-122.458  1.00  0.00
ATOM     93 OE1  GLN    19      39.189  26.770-122.850  1.00  0.00
ATOM     94 NE2  GLN    19      38.402  28.717-123.344  1.00  0.00
ATOM     95 HE21 GLN    19      38.285  28.267-124.191  1.00  0.00
ATOM     96 HE22 GLN    19      38.181  29.678-123.110  1.00  0.00
ATOM     97 C    GLN    19      38.823  25.243-118.640  1.00  0.00
ATOM     98 O    GLN    19      39.847  25.492-118.016  1.00  0.00
ATOM     99 N    TRP    20      38.141  24.097-118.528  1.00  0.00
ATOM    100 H    TRP    20      37.263  23.998-119.088  1.00  0.00
ATOM    101 CA   TRP    20      38.498  23.095-117.539  1.00  0.00
ATOM    102 HA   TRP    20      38.356  23.503-116.491  1.00  0.00
ATOM    103 CB   TRP    20      37.356  22.068-117.671  1.00  0.00
ATOM    104 HB2  TRP    20      37.400  21.705-118.679  1.00  0.00
ATOM    105 HB3  TRP    20      37.519  21.171-117.120  1.00  0.00
ATOM    106 CG   TRP    20      36.038  22.534-117.235  1.00  0.00
ATOM    107 CD1  TRP    20      34.937  22.560-118.057  1.00  0.00
ATOM    108 HD1  TRP    20      34.867  22.311-119.092  1.00  0.00
ATOM    109 NE1  TRP    20      33.812  22.997-117.364  1.00  0.00
ATOM    110 HE1  TRP    20      32.841  23.008-117.720  1.00  0.00
ATOM    111 CE2  TRP    20      34.106  23.336-116.033  1.00  0.00
ATOM    112 CZ2  TRP    20      33.334  23.758-114.942  1.00  0.00
ATOM    113 HZ2  TRP    20      32.363  24.158-115.119  1.00  0.00
ATOM    114 CH2  TRP    20      34.000  23.979-113.711  1.00  0.00
ATOM    115 HH2  TRP    20      33.578  24.605-112.956  1.00  0.00
ATOM    116 CZ3  TRP    20      35.369  23.687-113.594  1.00  0.00
ATOM    117 HZ3  TRP    20      35.824  24.028-112.652  1.00  0.00
ATOM    118 CE3  TRP    20      36.108  23.276-114.745  1.00  0.00
ATOM    119 HE3  TRP    20      37.140  22.974-114.647  1.00  0.00
ATOM    120 CD2  TRP    20      35.532  23.087-115.966  1.00  0.00
ATOM    121 C    TRP    20      39.835  22.395-117.669  1.00  0.00
ATOM    122 O    TRP    20      40.260  21.942-118.773  1.00  0.00
ATOM    123 N    SER    21      40.552  22.323-116.537  1.00  0.00
ATOM    124 H    SER    21      40.193  22.700-115.704  1.00  0.00
ATOM    125 CA   SER    21      41.887  21.733-116.415  1.00  0.00
ATOM    126 HA   SER    21      42.592  21.965-117.193  1.00  0.00
ATOM    127 CB   SER    21      42.567  22.282-115.087  1.00  0.00
ATOM    128 HB2  SER    21      43.656  21.940-114.985  1.00  0.00
ATOM    129 HB3  SER    21      42.612  23.387-115.195  1.00  0.00
ATOM    130 OG   SER    21      41.910  21.952-113.851  1.00  0.00
ATOM    131 HG   SER    21      41.670  22.833-113.438  1.00  0.00
ATOM    132 C    SER    21      41.910  20.213-116.473  1.00  0.00
ATOM    133 O    SER    21      41.747  19.690-117.514  1.00  0.00
ATOM    134 N    VAL    22      41.977  19.588-115.285  1.00  0.00
ATOM    135 H    VAL    22      42.139  20.211-114.452  1.00  0.00
ATOM    136 CA   VAL    22      42.140  18.108-115.134  1.00  0.00
ATOM    137 HA   VAL    22      41.568  17.661-115.979  1.00  0.00
ATOM    138 CB   VAL    22      43.564  17.695-115.536  1.00  0.00
ATOM    139 HB   VAL    22      43.743  17.938-116.655  1.00  0.00
ATOM    140 CG1  VAL    22      44.558  18.644-114.854  1.00  0.00
ATOM    141 HG11 VAL    22      45.457  18.443-115.504  1.00  0.00
ATOM    142 HG12 VAL    22      44.411  19.709-115.009  1.00  0.00
ATOM    143 HG13 VAL    22      44.748  18.541-113.817  1.00  0.00
ATOM    144 CG2  VAL    22      43.904  16.208-115.198  1.00  0.00
ATOM    145 HG21 VAL    22      44.160  16.128-114.180  1.00  0.00
ATOM    146 HG22 VAL    22      43.146  15.520-115.470  1.00  0.00
ATOM    147 HG23 VAL    22      44.739  15.958-115.748  1.00  0.00
ATOM    148 C    VAL    22      41.823  17.554-113.787  1.00  0.00
ATOM    149 O    VAL    22      42.048  18.284-112.761  1.00  0.00
ATOM    150 N    CYS    23      41.423  16.297-113.667  1.00  0.00
ATOM    151 H    CYS    23      41.377  15.761-114.519  1.00  0.00
ATOM    152 CA   CYS    23      41.087  15.742-112.350  1.00  0.00
ATOM    153 HA   CYS    23      40.624  16.540-111.736  1.00  0.00
ATOM    154 CB   CYS    23      39.905  14.737-112.660  1.00  0.00
ATOM    155 HB2  CYS    23      40.125  13.951-113.291  1.00  0.00
ATOM    156 HB3  CYS    23      39.695  14.222-111.669  1.00  0.00
ATOM    157 SG   CYS    23      38.420  15.452-113.332  1.00  0.00
ATOM    158 C    CYS    23      42.284  15.238-111.529  1.00  0.00
ATOM    159 O    CYS    23      42.915  14.286-112.011  1.00  0.00
ATOM    160 N    VAL    24      42.416  15.769-110.369  1.00  0.00
ATOM    161 H    VAL    24      41.849  16.605-110.151  1.00  0.00
ATOM    162 CA   VAL    24      43.446  15.328-109.401  1.00  0.00
ATOM    163 HA   VAL    24      43.757  14.297-109.581  1.00  0.00
ATOM    164 CB   VAL    24      44.753  16.249-109.460  1.00  0.00
ATOM    165 HB   VAL    24      45.424  16.008-108.618  1.00  0.00
ATOM    166 CG1  VAL    24      45.568  16.075-110.715  1.00  0.00
ATOM    167 HG11 VAL    24      45.043  16.187-111.605  1.00  0.00
ATOM    168 HG12 VAL    24      46.386  16.781-110.864  1.00  0.00
ATOM    169 HG13 VAL    24      46.117  15.113-110.603  1.00  0.00
ATOM    170 CG2  VAL    24      44.442  17.741-109.284  1.00  0.00
ATOM    171 HG21 VAL    24      45.272  18.379-109.581  1.00  0.00
ATOM    172 HG22 VAL    24      43.590  17.934-109.923  1.00  0.00
ATOM    173 HG23 VAL    24      44.238  17.967-108.301  1.00  0.00
ATOM    174 C    VAL    24      42.911  15.389-107.988  1.00  0.00
ATOM    175 O    VAL    24      41.960  16.182-107.703  1.00  0.00
ATOM    176 N    PRO    25      43.415  14.661-106.985  1.00  0.00
ATOM    177 CD   PRO    25      44.544  13.708-107.155  1.00  0.00
ATOM    178 HD2  PRO    25      45.539  14.168-107.078  1.00  0.00
ATOM    179 HD3  PRO    25      44.560  13.116-108.039  1.00  0.00
ATOM    180 CG   PRO    25      44.354  12.748-105.982  1.00  0.00
ATOM    181 HG2  PRO    25      45.191  12.982-105.297  1.00  0.00
ATOM    182 HG3  PRO    25      44.413  11.657-106.248  1.00  0.00
ATOM    183 CB   PRO    25      43.021  13.066-105.282  1.00  0.00
ATOM    184 HB2  PRO    25      43.032  12.887-104.197  1.00  0.00
ATOM    185 HB3  PRO    25      42.280  12.460-105.812  1.00  0.00
ATOM    186 CA   PRO    25      42.786  14.497-105.704  1.00  0.00
ATOM    187 HA   PRO    25      41.732  14.552-105.851  1.00  0.00
ATOM    188 C    PRO    25      43.186  15.496-104.592  1.00  0.00
ATOM    189 O    PRO    25      42.522  15.543-103.580  1.00  0.00
ATOM    190 N    THR    26      44.341  16.197-104.777  1.00  0.00
ATOM    191 H    THR    26      44.830  16.100-105.660  1.00  0.00
ATOM    192 CA   THR    26      44.917  17.139-103.797  1.00  0.00
ATOM    193 HA   THR    26      45.670  17.632-104.340  1.00  0.00
ATOM    194 CB   THR    26      43.994  18.306-103.283  1.00  0.00
ATOM    195 HB   THR    26      43.172  17.791-102.787  1.00  0.00
ATOM    196 CG2  THR    26      44.766  19.252-102.272  1.00  0.00
ATOM    197 HG21 THR    26      45.666  19.728-102.675  1.00  0.00
ATOM    198 HG22 THR    26      44.095  20.034-101.905  1.00  0.00
ATOM    199 HG23 THR    26      45.195  18.660-101.467  1.00  0.00
ATOM    200 OG1  THR    26      43.598  19.051-104.431  1.00  0.00
ATOM    201 HG1  THR    26      43.006  18.438-104.966  1.00  0.00
ATOM    202 C    THR    26      45.617  16.353-102.680  1.00  0.00
ATOM    203 O    THR    26      46.810  16.668-102.407  1.00  0.00
ATOM    204 N    SER    27      44.886  15.476-101.883  1.00  0.00
ATOM    205 H    SER    27      43.922  15.377-102.236  1.00  0.00
ATOM    206 CA   SER    27      45.285  14.985-100.562  1.00  0.00
ATOM    207 HA   SER    27      46.092  15.572-100.177  1.00  0.00
ATOM    208 CB   SER    27      44.108  15.343 -99.674  1.00  0.00
ATOM    209 HB2  SER    27      43.726  16.346 -99.985  1.00  0.00
ATOM    210 HB3  SER    27      43.302  14.637 -99.861  1.00  0.00
ATOM    211 OG   SER    27      44.441  15.330 -98.290  1.00  0.00
ATOM    212 HG   SER    27      44.839  16.194 -98.068  1.00  0.00
ATOM    213 C    SER    27      45.770  13.530-100.468  1.00  0.00
ATOM    214 O    SER    27      46.218  12.973-101.505  1.00  0.00
ATOM    215 N    GLY    28      45.706  12.879 -99.303  1.00  0.00
ATOM    216 H    GLY    28      45.379  13.498 -98.569  1.00  0.00
ATOM    217 CA   GLY    28      46.115  11.478 -99.058  1.00  0.00
ATOM    218 HA2  GLY    28      46.953  11.279 -99.744  1.00  0.00
ATOM    219 HA3  GLY    28      46.351  11.295 -98.010  1.00  0.00
ATOM    220 C    GLY    28      45.049  10.415 -99.449  1.00  0.00
ATOM    221 O    GLY    28      43.882  10.760 -99.680  1.00  0.00
ATOM    222 N    ASP    29      45.469   9.108 -99.494  1.00  0.00
ATOM    223 H    ASP    29      46.456   8.926 -99.432  1.00  0.00
ATOM    224 CA   ASP    29      44.640   7.916 -99.577  1.00  0.00
ATOM    225 HA   ASP    29      45.326   7.103 -99.911  1.00  0.00
ATOM    226 CB   ASP    29      43.951   7.626 -98.213  1.00  0.00
ATOM    227 HB2  ASP    29      43.393   8.512 -97.945  1.00  0.00
ATOM    228 HB3  ASP    29      43.352   6.688 -98.411  1.00  0.00
ATOM    229 CG   ASP    29      44.931   7.296 -97.103  1.00  0.00
ATOM    230 OD1  ASP    29      44.799   7.978 -96.080  1.00  0.00
ATOM    231 OD2  ASP    29      45.680   6.278 -97.056  1.00  0.00
ATOM    232 C    ASP    29      43.675   7.966-100.799  1.00  0.00
ATOM    233 O    ASP    29      42.620   7.383-100.747  1.00  0.00
ATOM    234 N    CYS    30      44.094   8.608-101.899  1.00  0.00
ATOM    235 H    CYS    30      45.053   8.903-101.799  1.00  0.00
ATOM    236 CA   CYS    30      43.375   8.626-103.159  1.00  0.00
ATOM    237 HA   CYS    30      43.928   9.327-103.822  1.00  0.00
ATOM    238 CB   CYS    30      43.467   7.290-103.905  1.00  0.00
ATOM    239 HB2  CYS    30      44.511   7.086-104.157  1.00  0.00
ATOM    240 HB3  CYS    30      43.186   6.477-103.173  1.00  0.00
ATOM    241 SG   CYS    30      42.461   7.139-105.412  1.00  0.00
ATOM    242 C    CYS    30      41.920   9.267-102.978  1.00  0.00
ATOM    243 O    CYS    30      41.755  10.501-103.090  1.00  0.00
ATOM    244 N    GLY    31      40.826   8.527-102.721  1.00  0.00
ATOM    245 H    GLY    31      40.924   7.516-102.668  1.00  0.00
ATOM    246 CA   GLY    31      39.481   9.094-102.475  1.00  0.00
ATOM    247 HA2  GLY    31      38.943   8.296-101.881  1.00  0.00
ATOM    248 HA3  GLY    31      39.542  10.032-101.815  1.00  0.00
ATOM    249 C    GLY    31      38.655   9.567-103.681  1.00  0.00
ATOM    250 O    GLY    31      38.012   8.734-104.342  1.00  0.00
ATOM    251 N    LEU    32      38.729  10.837-104.161  1.00  0.00
ATOM    252 H    LEU    32      39.448  11.400-103.693  1.00  0.00
ATOM    253 CA   LEU    32      37.993  11.449-105.275  1.00  0.00
ATOM    254 HA   LEU    32      37.812  10.667-106.072  1.00  0.00
ATOM    255 CB   LEU    32      36.636  11.901-104.804  1.00  0.00
ATOM    256 HB2  LEU    32      36.317  11.316-103.913  1.00  0.00
ATOM    257 HB3  LEU    32      36.668  12.893-104.303  1.00  0.00
ATOM    258 CG   LEU    32      35.512  11.860-105.933  1.00  0.00
ATOM    259 HG   LEU    32      36.034  12.220-106.783  1.00  0.00
ATOM    260 CD1  LEU    32      35.056  10.426-106.359  1.00  0.00
ATOM    261 HD11 LEU    32      34.661   9.906-105.458  1.00  0.00
ATOM    262 HD12 LEU    32      34.304  10.471-107.175  1.00  0.00
ATOM    263 HD13 LEU    32      35.940   9.974-106.735  1.00  0.00
ATOM    264 CD2  LEU    32      34.266  12.653-105.488  1.00  0.00
ATOM    265 HD21 LEU    32      34.579  13.688-105.444  1.00  0.00
ATOM    266 HD22 LEU    32      33.657  12.525-106.357  1.00  0.00
ATOM    267 HD23 LEU    32      33.865  12.253-104.620  1.00  0.00
ATOM    268 C    LEU    32      38.709  12.648-105.962  1.00  0.00
ATOM    269 O    LEU    32      39.132  13.629-105.289  1.00  0.00
ATOM    270 N    GLY    33      38.717  12.566-107.295  1.00  0.00
ATOM    271 H    GLY    33      38.194  11.791-107.684  1.00  0.00
ATOM    272 CA   GLY    33      39.291  13.561-108.188  1.00  0.00
ATOM    273 HA2  GLY    33      40.363  13.701-108.041  1.00  0.00
ATOM    274 HA3  GLY    33      39.101  13.201-109.212  1.00  0.00
ATOM    275 C    GLY    33      38.411  14.844-108.131  1.00  0.00
ATOM    276 O    GLY    33      37.212  14.750-107.901  1.00  0.00
ATOM    277 N    THR    34      39.115  16.015-108.274  1.00  0.00
ATOM    278 H    THR    34      40.124  15.935-108.444  1.00  0.00
ATOM    279 CA   THR    34      38.619  17.382-108.227  1.00  0.00
ATOM    280 HA   THR    34      37.532  17.318-108.417  1.00  0.00
ATOM    281 CB   THR    34      38.897  17.912-106.771  1.00  0.00
ATOM    282 HB   THR    34      39.952  17.796-106.597  1.00  0.00
ATOM    283 CG2  THR    34      38.607  19.346-106.531  1.00  0.00
ATOM    284 HG21 THR    34      37.510  19.531-106.509  1.00  0.00
ATOM    285 HG22 THR    34      39.121  19.628-105.567  1.00  0.00
ATOM    286 HG23 THR    34      39.075  20.078-107.261  1.00  0.00
ATOM    287 OG1  THR    34      38.271  17.215-105.705  1.00  0.00
ATOM    288 HG1  THR    34      38.318  16.248-105.902  1.00  0.00
ATOM    289 C    THR    34      39.320  18.258-109.309  1.00  0.00
ATOM    290 O    THR    34      40.487  18.044-109.473  1.00  0.00
ATOM    291 N    ARG    35      38.697  19.246-109.986  1.00  0.00
ATOM    292 H    ARG    35      37.694  19.494-109.816  1.00  0.00
ATOM    293 CA   ARG    35      39.342  20.071-111.019  1.00  0.00
ATOM    294 HA   ARG    35      40.406  19.954-110.970  1.00  0.00
ATOM    295 CB   ARG    35      38.931  19.538-112.494  1.00  0.00
ATOM    296 HB2  ARG    35      39.715  19.888-113.118  1.00  0.00
ATOM    297 HB3  ARG    35      39.015  18.427-112.565  1.00  0.00
ATOM    298 CG   ARG    35      37.495  19.975-113.032  1.00  0.00
ATOM    299 HG2  ARG    35      37.328  21.085-112.977  1.00  0.00
ATOM    300 HG3  ARG    35      37.602  19.848-114.128  1.00  0.00
ATOM    301 CD   ARG    35      36.285  19.126-112.553  1.00  0.00
ATOM    302 HD2  ARG    35      36.443  18.132-112.891  1.00  0.00
ATOM    303 HD3  ARG    35      36.243  19.128-111.467  1.00  0.00
ATOM    304 NE   ARG    35      35.023  19.583-113.121  1.00  0.00
ATOM    305 HE   ARG    35      34.953  20.597-113.329  1.00  0.00
ATOM    306 CZ   ARG    35      33.992  18.795-113.346  1.00  0.00
ATOM    307 NH1  ARG    35      33.774  18.116-114.471  1.00  0.00
ATOM    308 HH11 ARG    35      34.090  17.205-114.704  1.00  0.00
ATOM    309 HH12 ARG    35      33.204  18.568-115.182  1.00  0.00
ATOM    310 NH2  ARG    35      33.128  18.673-112.446  1.00  0.00
ATOM    311 HH21 ARG    35      33.268  17.932-111.787  1.00  0.00
ATOM    312 HH22 ARG    35      32.297  19.225-112.391  1.00  0.00
ATOM    313 C    ARG    35      38.840  21.565-110.945  1.00  0.00
ATOM    314 O    ARG    35      37.867  21.787-110.270  1.00  0.00
ATOM    315 N    GLU    36      39.651  22.473-111.502  1.00  0.00
ATOM    316 H    GLU    36      40.372  22.256-112.160  1.00  0.00
ATOM    317 CA   GLU    36      39.488  23.948-111.378  1.00  0.00
ATOM    318 HA   GLU    36      38.499  24.026-110.887  1.00  0.00
ATOM    319 CB   GLU    36      40.640  24.481-110.468  1.00  0.00
ATOM    320 HB2  GLU    36      40.835  23.978-109.468  1.00  0.00
ATOM    321 HB3  GLU    36      41.543  24.346-111.094  1.00  0.00
ATOM    322 CG   GLU    36      40.606  25.966-110.112  1.00  0.00
ATOM    323 HG2  GLU    36      39.689  26.382-110.351  1.00  0.00
ATOM    324 HG3  GLU    36      40.720  26.096-109.051  1.00  0.00
ATOM    325 CD   GLU    36      41.880  26.601-110.814  1.00  0.00
ATOM    326 OE1  GLU    36      41.941  26.811-112.044  1.00  0.00
ATOM    327 OE2  GLU    36      42.910  26.808-110.117  1.00  0.00
ATOM    328 C    GLU    36      39.536  24.640-112.731  1.00  0.00
ATOM    329 O    GLU    36      40.218  24.137-113.626  1.00  0.00
ATOM    330 N    GLY    37      38.824  25.749-112.928  1.00  0.00
ATOM    331 H    GLY    37      38.405  26.257-112.101  1.00  0.00
ATOM    332 CA   GLY    37      38.809  26.562-114.114  1.00  0.00
ATOM    333 HA2  GLY    37      39.722  26.496-114.671  1.00  0.00
ATOM    334 HA3  GLY    37      38.019  26.053-114.774  1.00  0.00
ATOM    335 C    GLY    37      38.333  28.053-114.060  1.00  0.00
ATOM    336 O    GLY    37      37.880  28.519-113.018  1.00  0.00
ATOM    337 N    THR    38      38.517  28.768-115.202  1.00  0.00
ATOM    338 H    THR    38      38.847  28.346-115.967  1.00  0.00
ATOM    339 CA   THR    38      38.055  30.177-115.348  1.00  0.00
ATOM    340 HA   THR    38      37.402  30.383-114.575  1.00  0.00
ATOM    341 CB   THR    38      39.210  31.195-115.154  1.00  0.00
ATOM    342 HB   THR    38      38.845  32.185-115.416  1.00  0.00
ATOM    343 CG2  THR    38      39.727  31.235-113.709  1.00  0.00
ATOM    344 HG21 THR    38      40.260  30.348-113.499  1.00  0.00
ATOM    345 HG22 THR    38      40.498  32.039-113.532  1.00  0.00
ATOM    346 HG23 THR    38      38.934  31.510-113.025  1.00  0.00
ATOM    347 OG1  THR    38      40.324  31.006-115.912  1.00  0.00
ATOM    348 HG1  THR    38      40.628  30.109-115.774  1.00  0.00
ATOM    349 C    THR    38      37.431  30.396-116.682  1.00  0.00
ATOM    350 O    THR    38      37.748  29.674-117.668  1.00  0.00
ATOM    351 N    ARG    39      36.510  31.314-116.823  1.00  0.00
ATOM    352 H    ARG    39      36.443  31.983-116.058  1.00  0.00
ATOM    353 CA   ARG    39      35.828  31.762-118.056  1.00  0.00
ATOM    354 HA   ARG    39      35.440  30.946-118.655  1.00  0.00
ATOM    355 CB   ARG    39      34.616  32.646-117.573  1.00  0.00
ATOM    356 HB2  ARG    39      34.939  33.372-116.879  1.00  0.00
ATOM    357 HB3  ARG    39      34.151  33.135-118.426  1.00  0.00
ATOM    358 CG   ARG    39      33.481  31.723-117.034  1.00  0.00
ATOM    359 HG2  ARG    39      32.911  31.245-117.826  1.00  0.00
ATOM    360 HG3  ARG    39      33.938  30.826-116.668  1.00  0.00
ATOM    361 CD   ARG    39      32.836  32.434-115.836  1.00  0.00
ATOM    362 HD2  ARG    39      33.558  32.365-114.943  1.00  0.00
ATOM    363 HD3  ARG    39      32.826  33.571-115.938  1.00  0.00
ATOM    364 NE   ARG    39      31.594  31.668-115.472  1.00  0.00
ATOM    365 HE   ARG    39      31.677  31.151-114.601  1.00  0.00
ATOM    366 CZ   ARG    39      30.467  31.515-116.134  1.00  0.00
ATOM    367 NH1  ARG    39      30.301  30.619-117.111  1.00  0.00
ATOM    368 HH11 ARG    39      29.899  29.771-116.830  1.00  0.00
ATOM    369 HH12 ARG    39      30.513  30.760-118.083  1.00  0.00
ATOM    370 NH2  ARG    39      29.521  32.341-115.821  1.00  0.00
ATOM    371 HH21 ARG    39      29.525  33.188-116.397  1.00  0.00
ATOM    372 HH22 ARG    39      28.848  32.027-115.073  1.00  0.00
ATOM    373 C    ARG    39      36.789  32.614-118.903  1.00  0.00
ATOM    374 O    ARG    39      37.606  33.410-118.359  1.00  0.00
ATOM    375 N    THR    40      36.498  32.567-120.165  1.00  0.00
ATOM    376 H    THR    40      35.835  31.850-120.429  1.00  0.00
ATOM    377 CA   THR    40      36.972  33.410-121.329  1.00  0.00
ATOM    378 HA   THR    40      37.335  34.349-120.950  1.00  0.00
ATOM    379 CB   THR    40      38.223  32.723-122.070  1.00  0.00
ATOM    380 HB   THR    40      38.783  33.501-122.639  1.00  0.00
ATOM    381 CG2  THR    40      39.228  31.980-121.174  1.00  0.00
ATOM    382 HG21 THR    40      38.724  31.091-120.773  1.00  0.00
ATOM    383 HG22 THR    40      39.996  31.530-121.768  1.00  0.00
ATOM    384 HG23 THR    40      39.756  32.640-120.482  1.00  0.00
ATOM    385 OG1  THR    40      37.827  31.685-122.932  1.00  0.00
ATOM    386 HG1  THR    40      37.353  32.095-123.672  1.00  0.00
ATOM    387 C    THR    40      35.920  33.786-122.379  1.00  0.00
ATOM    388 O    THR    40      34.986  32.977-122.615  1.00  0.00
ATOM    389 N    GLY    41      36.137  34.937-122.978  1.00  0.00
ATOM    390 H    GLY    41      37.021  35.300-122.742  1.00  0.00
ATOM    391 CA   GLY    41      35.348  35.387-124.087  1.00  0.00
ATOM    392 HA2  GLY    41      35.966  35.925-124.755  1.00  0.00
ATOM    393 HA3  GLY    41      34.962  34.542-124.614  1.00  0.00
ATOM    394 C    GLY    41      34.281  36.493-123.815  1.00  0.00
ATOM    395 O    GLY    41      33.997  37.208-124.751  1.00  0.00
ATOM    396 N    ALA    42      33.729  36.569-122.560  1.00  0.00
ATOM    397 H    ALA    42      34.064  35.971-121.829  1.00  0.00
ATOM    398 CA   ALA    42      32.710  37.549-122.177  1.00  0.00
ATOM    399 HA   ALA    42      32.486  38.217-122.992  1.00  0.00
ATOM    400 CB   ALA    42      31.431  36.702-121.986  1.00  0.00
ATOM    401 HB1  ALA    42      31.584  35.926-121.202  1.00  0.00
ATOM    402 HB2  ALA    42      30.613  37.361-121.554  1.00  0.00
ATOM    403 HB3  ALA    42      31.178  36.213-122.894  1.00  0.00
ATOM    404 C    ALA    42      32.856  38.439-120.929  1.00  0.00
ATOM    405 O    ALA    42      33.889  38.306-120.307  1.00  0.00
ATOM    406 N    GLU    43      32.035  39.419-120.703  1.00  0.00
ATOM    407 H    GLU    43      31.269  39.534-121.321  1.00  0.00
ATOM    408 CA   GLU    43      32.282  40.368-119.588  1.00  0.00
ATOM    409 HA   GLU    43      33.364  40.700-119.703  1.00  0.00
ATOM    410 CB   GLU    43      31.431  41.638-119.750  1.00  0.00
ATOM    411 HB2  GLU    43      30.358  41.452-119.855  1.00  0.00
ATOM    412 HB3  GLU    43      31.485  42.187-118.813  1.00  0.00
ATOM    413 CG   GLU    43      32.006  42.402-120.978  1.00  0.00
ATOM    414 HG2  GLU    43      32.061  41.811-121.867  1.00  0.00
ATOM    415 HG3  GLU    43      31.310  43.263-121.291  1.00  0.00
ATOM    416 CD   GLU    43      33.314  43.132-120.686  1.00  0.00
ATOM    417 OE1  GLU    43      33.785  43.287-119.521  1.00  0.00
ATOM    418 OE2  GLU    43      34.038  43.591-121.571  1.00  0.00
ATOM    419 C    GLU    43      32.139  39.789-118.105  1.00  0.00
ATOM    420 O    GLU    43      32.495  40.420-117.122  1.00  0.00
ATOM    421 N    CYS    44      31.691  38.530-117.978  1.00  0.00
ATOM    422 H    CYS    44      31.292  37.980-118.743  1.00  0.00
ATOM    423 CA   CYS    44      31.842  37.730-116.666  1.00  0.00
ATOM    424 HA   CYS    44      31.690  38.490-115.894  1.00  0.00
ATOM    425 CB   CYS    44      30.691  36.685-116.528  1.00  0.00
ATOM    426 HB2  CYS    44      30.913  35.899-117.372  1.00  0.00
ATOM    427 HB3  CYS    44      30.791  36.196-115.515  1.00  0.00
ATOM    428 SG   CYS    44      29.064  37.478-116.706  1.00  0.00
ATOM    429 C    CYS    44      33.239  37.168-116.433  1.00  0.00
ATOM    430 O    CYS    44      33.467  35.933-116.324  1.00  0.00
ATOM    431 N    LYS    45      34.190  38.124-116.337  1.00  0.00
ATOM    432 H    LYS    45      33.834  39.133-116.264  1.00  0.00
ATOM    433 CA   LYS    45      35.657  37.896-116.192  1.00  0.00
ATOM    434 HA   LYS    45      36.073  37.345-117.054  1.00  0.00
ATOM    435 CB   LYS    45      36.330  39.269-116.355  1.00  0.00
ATOM    436 HB2  LYS    45      37.432  39.133-116.413  1.00  0.00
ATOM    437 HB3  LYS    45      36.060  39.691-117.288  1.00  0.00
ATOM    438 CG   LYS    45      35.993  40.337-115.257  1.00  0.00
ATOM    439 HG2  LYS    45      34.943  40.288-115.024  1.00  0.00
ATOM    440 HG3  LYS    45      36.462  40.092-114.390  1.00  0.00
ATOM    441 CD   LYS    45      36.496  41.827-115.657  1.00  0.00
ATOM    442 HD2  LYS    45      36.087  42.464-114.891  1.00  0.00
ATOM    443 HD3  LYS    45      37.594  41.741-115.534  1.00  0.00
ATOM    444 CE   LYS    45      36.162  42.441-117.030  1.00  0.00
ATOM    445 HE2  LYS    45      36.612  43.381-117.166  1.00  0.00
ATOM    446 HE3  LYS    45      36.580  41.695-117.741  1.00  0.00
ATOM    447 NZ   LYS    45      34.675  42.613-117.199  1.00  0.00
ATOM    448 HZ1  LYS    45      34.596  43.194-118.029  1.00  0.00
ATOM    449 HZ2  LYS    45      34.093  41.736-117.400  1.00  0.00
ATOM    450 HZ3  LYS    45      34.246  43.208-116.523  1.00  0.00
ATOM    451 C    LYS    45      36.116  37.355-114.747  1.00  0.00
ATOM    452 O    LYS    45      35.631  37.702-113.662  1.00  0.00
ATOM    453 N    GLN    46      37.158  36.487-114.809  1.00  0.00
ATOM    454 H    GLN    46      37.322  36.216-115.757  1.00  0.00
ATOM    455 CA   GLN    46      38.069  36.010-113.696  1.00  0.00
ATOM    456 HA   GLN    46      38.850  35.464-114.131  1.00  0.00
ATOM    457 CB   GLN    46      38.664  37.227-113.002  1.00  0.00
ATOM    458 HB2  GLN    46      37.925  37.959-112.603  1.00  0.00
ATOM    459 HB3  GLN    46      39.343  36.967-112.157  1.00  0.00
ATOM    460 CG   GLN    46      39.463  38.035-114.032  1.00  0.00
ATOM    461 HG2  GLN    46      40.018  37.415-114.689  1.00  0.00
ATOM    462 HG3  GLN    46      38.685  38.437-114.639  1.00  0.00
ATOM    463 CD   GLN    46      40.328  39.200-113.493  1.00  0.00
ATOM    464 OE1  GLN    46      39.954  40.045-112.687  1.00  0.00
ATOM    465 NE2  GLN    46      41.622  39.233-113.745  1.00  0.00
ATOM    466 HE21 GLN    46      42.234  39.977-113.422  1.00  0.00
ATOM    467 HE22 GLN    46      42.042  38.387-114.152  1.00  0.00
ATOM    468 C    GLN    46      37.462  35.121-112.558  1.00  0.00
ATOM    469 O    GLN    46      38.148  34.505-111.769  1.00  0.00
ATOM    470 N    THR    47      36.112  35.039-112.511  1.00  0.00
ATOM    471 H    THR    47      35.587  35.750-113.007  1.00  0.00
ATOM    472 CA   THR    47      35.333  34.111-111.651  1.00  0.00
ATOM    473 HA   THR    47      35.272  34.486-110.608  1.00  0.00
ATOM    474 CB   THR    47      33.840  34.132-112.103  1.00  0.00
ATOM    475 HB   THR    47      33.771  34.178-113.220  1.00  0.00
ATOM    476 CG2  THR    47      32.792  33.082-111.770  1.00  0.00
ATOM    477 HG21 THR    47      32.482  33.054-110.719  1.00  0.00
ATOM    478 HG22 THR    47      31.802  33.273-112.205  1.00  0.00
ATOM    479 HG23 THR    47      33.170  32.122-112.177  1.00  0.00
ATOM    480 OG1  THR    47      33.272  35.293-111.561  1.00  0.00
ATOM    481 HG1  THR    47      33.549  36.066-112.066  1.00  0.00
ATOM    482 C    THR    47      35.804  32.578-111.690  1.00  0.00
ATOM    483 O    THR    47      36.100  32.045-112.768  1.00  0.00
ATOM    484 N    MET    48      35.812  31.867-110.574  1.00  0.00
ATOM    485 H    MET    48      35.470  32.232-109.718  1.00  0.00
ATOM    486 CA   MET    48      36.576  30.633-110.531  1.00  0.00
ATOM    487 HA   MET    48      36.670  30.275-111.553  1.00  0.00
ATOM    488 CB   MET    48      38.020  30.864-109.951  1.00  0.00
ATOM    489 HB2  MET    48      38.600  31.282-110.742  1.00  0.00
ATOM    490 HB3  MET    48      37.882  31.635-109.193  1.00  0.00
ATOM    491 CG   MET    48      38.665  29.620-109.457  1.00  0.00
ATOM    492 HG2  MET    48      38.019  29.095-108.703  1.00  0.00
ATOM    493 HG3  MET    48      38.776  28.890-110.244  1.00  0.00
ATOM    494 SD   MET    48      40.364  29.979-108.852  1.00  0.00
ATOM    495 CE   MET    48      41.400  30.049-110.293  1.00  0.00
ATOM    496 HE1  MET    48      41.175  29.222-111.016  1.00  0.00
ATOM    497 HE2  MET    48      41.179  30.960-110.837  1.00  0.00
ATOM    498 HE3  MET    48      42.408  30.011-110.014  1.00  0.00
ATOM    499 C    MET    48      35.714  29.570-109.817  1.00  0.00
ATOM    500 O    MET    48      35.183  29.856-108.736  1.00  0.00
ATOM    501 N    LYS    49      35.467  28.446-110.484  1.00  0.00
ATOM    502 H    LYS    49      35.952  28.388-111.326  1.00  0.00
ATOM    503 CA   LYS    49      34.741  27.229-110.034  1.00  0.00
ATOM    504 HA   LYS    49      34.283  27.414-109.029  1.00  0.00
ATOM    505 CB   LYS    49      33.470  26.914-110.934  1.00  0.00
ATOM    506 HB2  LYS    49      32.927  27.815-111.152  1.00  0.00
ATOM    507 HB3  LYS    49      33.755  26.574-111.926  1.00  0.00
ATOM    508 CG   LYS    49      32.546  25.878-110.320  1.00  0.00
ATOM    509 HG2  LYS    49      32.999  24.902-110.609  1.00  0.00
ATOM    510 HG3  LYS    49      32.705  25.797-109.222  1.00  0.00
ATOM    511 CD   LYS    49      31.073  26.049-110.569  1.00  0.00
ATOM    512 HD2  LYS    49      30.448  25.492-109.956  1.00  0.00
ATOM    513 HD3  LYS    49      30.728  27.076-110.424  1.00  0.00
ATOM    514 CE   LYS    49      30.725  25.578-111.967  1.00  0.00
ATOM    515 HE2  LYS    49      31.174  26.228-112.690  1.00  0.00
ATOM    516 HE3  LYS    49      31.272  24.641-112.213  1.00  0.00
ATOM    517 NZ   LYS    49      29.290  25.362-112.274  1.00  0.00
ATOM    518 HZ1  LYS    49      29.098  24.451-112.719  1.00  0.00
ATOM    519 HZ2  LYS    49      28.724  25.439-111.488  1.00  0.00
ATOM    520 HZ3  LYS    49      29.002  25.990-113.009  1.00  0.00
ATOM    521 C    LYS    49      35.626  25.981-109.850  1.00  0.00
ATOM    522 O    LYS    49      36.459  25.678-110.742  1.00  0.00
ATOM    523 N    THR    50      35.470  25.393-108.654  1.00  0.00
ATOM    524 H    THR    50      34.756  25.729-108.091  1.00  0.00
ATOM    525 CA   THR    50      36.171  24.216-108.272  1.00  0.00
ATOM    526 HA   THR    50      36.757  23.843-109.123  1.00  0.00
ATOM    527 CB   THR    50      37.222  24.518-107.143  1.00  0.00
ATOM    528 HB   THR    50      36.758  25.208-106.351  1.00  0.00
ATOM    529 CG2  THR    50      37.860  23.281-106.508  1.00  0.00
ATOM    530 HG21 THR    50      38.343  22.749-107.312  1.00  0.00
ATOM    531 HG22 THR    50      38.519  23.552-105.699  1.00  0.00
ATOM    532 HG23 THR    50      37.090  22.658-106.199  1.00  0.00
ATOM    533 OG1  THR    50      38.363  25.208-107.664  1.00  0.00
ATOM    534 HG1  THR    50      38.012  26.045-107.886  1.00  0.00
ATOM    535 C    THR    50      35.208  23.056-107.846  1.00  0.00
ATOM    536 O    THR    50      34.476  23.252-106.877  1.00  0.00
ATOM    537 N    GLN    51      35.206  21.881-108.573  1.00  0.00
ATOM    538 H    GLN    51      35.973  21.680-109.208  1.00  0.00
ATOM    539 CA   GLN    51      34.170  20.827-108.350  1.00  0.00
ATOM    540 HA   GLN    51      33.729  21.008-107.328  1.00  0.00
ATOM    541 CB   GLN    51      32.929  21.101-109.254  1.00  0.00
ATOM    542 HB2  GLN    51      33.343  21.325-110.192  1.00  0.00
ATOM    543 HB3  GLN    51      32.360  20.139-109.461  1.00  0.00
ATOM    544 CG   GLN    51      31.993  22.148-108.661  1.00  0.00
ATOM    545 HG2  GLN    51      31.598  21.746-107.710  1.00  0.00
ATOM    546 HG3  GLN    51      32.550  23.139-108.514  1.00  0.00
ATOM    547 CD   GLN    51      30.756  22.396-109.565  1.00  0.00
ATOM    548 OE1  GLN    51      30.780  22.462-110.768  1.00  0.00
ATOM    549 NE2  GLN    51      29.605  22.780-108.976  1.00  0.00
ATOM    550 HE21 GLN    51      28.770  22.907-109.473  1.00  0.00
ATOM    551 HE22 GLN    51      29.683  22.830-107.994  1.00  0.00
ATOM    552 C    GLN    51      34.686  19.389-108.478  1.00  0.00
ATOM    553 O    GLN    51      35.800  19.129-108.976  1.00  0.00
ATOM    554 N    ARG    52      33.896  18.470-107.923  1.00  0.00
ATOM    555 H    ARG    52      33.011  18.760-107.470  1.00  0.00
ATOM    556 CA   ARG    52      34.167  17.029-107.850  1.00  0.00
ATOM    557 HA   ARG    52      35.232  16.838-107.584  1.00  0.00
ATOM    558 CB   ARG    52      33.238  16.376-106.815  1.00  0.00
ATOM    559 HB2  ARG    52      32.196  16.650-106.970  1.00  0.00
ATOM    560 HB3  ARG    52      33.251  15.313-106.910  1.00  0.00
ATOM    561 CG   ARG    52      33.605  16.676-105.349  1.00  0.00
ATOM    562 HG2  ARG    52      33.102  15.953-104.650  1.00  0.00
ATOM    563 HG3  ARG    52      34.709  16.616-105.185  1.00  0.00
ATOM    564 CD   ARG    52      33.180  18.086-104.887  1.00  0.00
ATOM    565 HD2  ARG    52      33.771  18.791-105.413  1.00  0.00
ATOM    566 HD3  ARG    52      32.110  18.393-105.143  1.00  0.00
ATOM    567 NE   ARG    52      33.397  18.274-103.464  1.00  0.00
ATOM    568 HE   ARG    52      34.278  18.440-103.064  1.00  0.00
ATOM    569 CZ   ARG    52      32.432  18.545-102.624  1.00  0.00
ATOM    570 NH1  ARG    52      31.849  17.629-101.882  1.00  0.00
ATOM    571 HH11 ARG    52      31.110  17.158-102.305  1.00  0.00
ATOM    572 HH12 ARG    52      32.178  17.413-100.970  1.00  0.00
ATOM    573 NH2  ARG    52      31.998  19.728-102.556  1.00  0.00
ATOM    574 HH21 ARG    52      31.215  20.068-103.161  1.00  0.00
ATOM    575 HH22 ARG    52      32.349  20.399-101.906  1.00  0.00
ATOM    576 C    ARG    52      33.951  16.313-109.227  1.00  0.00
ATOM    577 O    ARG    52      32.951  16.502-109.960  1.00  0.00
ATOM    578 N    CYS    53      34.944  15.534-109.543  1.00  0.00
ATOM    579 H    CYS    53      35.644  15.353-108.824  1.00  0.00
ATOM    580 CA   CYS    53      35.127  14.680-110.718  1.00  0.00
ATOM    581 HA   CYS    53      34.526  15.111-111.520  1.00  0.00
ATOM    582 CB   CYS    53      36.601  14.493-111.169  1.00  0.00
ATOM    583 HB2  CYS    53      37.098  14.008-110.375  1.00  0.00
ATOM    584 HB3  CYS    53      36.629  13.839-112.019  1.00  0.00
ATOM    585 SG   CYS    53      37.457  16.004-111.626  1.00  0.00
ATOM    586 C    CYS    53      34.490  13.241-110.329  1.00  0.00
ATOM    587 O    CYS    53      34.412  12.867-109.146  1.00  0.00
ATOM    588 N    LYS    54      34.049  12.479-111.358  1.00  0.00
ATOM    589 H    LYS    54      34.292  12.883-112.285  1.00  0.00
ATOM    590 CA   LYS    54      33.577  11.076-111.247  1.00  0.00
ATOM    591 HA   LYS    54      33.182  10.933-110.241  1.00  0.00
ATOM    592 CB   LYS    54      32.263  10.922-112.023  1.00  0.00
ATOM    593 HB2  LYS    54      32.561  11.053-113.030  1.00  0.00
ATOM    594 HB3  LYS    54      31.736   9.958-111.801  1.00  0.00
ATOM    595 CG   LYS    54      31.108  11.971-111.818  1.00  0.00
ATOM    596 HG2  LYS    54      31.493  12.851-112.376  1.00  0.00
ATOM    597 HG3  LYS    54      30.206  11.589-112.312  1.00  0.00
ATOM    598 CD   LYS    54      30.799  12.210-110.332  1.00  0.00
ATOM    599 HD2  LYS    54      31.659  12.758-109.948  1.00  0.00
ATOM    600 HD3  LYS    54      29.937  12.840-110.248  1.00  0.00
ATOM    601 CE   LYS    54      30.454  11.006-109.456  1.00  0.00
ATOM    602 HE2  LYS    54      31.305  10.291-109.472  1.00  0.00
ATOM    603 HE3  LYS    54      30.277  11.295-108.449  1.00  0.00
ATOM    604 NZ   LYS    54      29.259  10.309-109.896  1.00  0.00
ATOM    605 HZ1  LYS    54      29.269   9.854-110.781  1.00  0.00
ATOM    606 HZ2  LYS    54      29.070   9.515-109.310  1.00  0.00
ATOM    607 HZ3  LYS    54      28.411  10.905-109.873  1.00  0.00
ATOM    608 C    LYS    54      34.593   9.921-111.510  1.00  0.00
ATOM    609 O    LYS    54      34.289   8.887-112.077  1.00  0.00
ATOM    610 N    ILE    55      35.793  10.121-110.950  1.00  0.00
ATOM    611 H    ILE    55      35.732  10.982-110.429  1.00  0.00
ATOM    612 CA   ILE    55      36.938   9.220-110.801  1.00  0.00
ATOM    613 HA   ILE    55      36.518   8.236-110.922  1.00  0.00
ATOM    614 CB   ILE    55      37.997   9.350-111.884  1.00  0.00
ATOM    615 HB   ILE    55      38.656   8.519-111.706  1.00  0.00
ATOM    616 CG2  ILE    55      37.477   8.919-113.298  1.00  0.00
ATOM    617 HG21 ILE    55      38.350   8.857-113.932  1.00  0.00
ATOM    618 HG22 ILE    55      36.977   7.975-113.232  1.00  0.00
ATOM    619 HG23 ILE    55      36.762   9.652-113.707  1.00  0.00
ATOM    620 CG1  ILE    55      38.866  10.608-111.813  1.00  0.00
ATOM    621 HG12 ILE    55      38.265  11.489-112.109  1.00  0.00
ATOM    622 HG13 ILE    55      39.261  10.719-110.805  1.00  0.00
ATOM    623 CD1  ILE    55      40.126  10.620-112.717  1.00  0.00
ATOM    624 HD11 ILE    55      40.607  11.640-112.725  1.00  0.00
ATOM    625 HD12 ILE    55      40.868   9.913-112.330  1.00  0.00
ATOM    626 HD13 ILE    55      39.880  10.351-113.792  1.00  0.00
ATOM    627 C    ILE    55      37.563   9.255-109.381  1.00  0.00
ATOM    628 O    ILE    55      37.712  10.323-108.844  1.00  0.00
ATOM    629 N    PRO    56      38.252   8.128-108.957  1.00  0.00
ATOM    630 CD   PRO    56      38.132   6.714-109.349  1.00  0.00
ATOM    631 HD2  PRO    56      38.517   6.596-110.417  1.00  0.00
ATOM    632 HD3  PRO    56      37.141   6.246-109.211  1.00  0.00
ATOM    633 CG   PRO    56      39.161   5.971-108.506  1.00  0.00
ATOM    634 HG2  PRO    56      40.149   5.883-108.903  1.00  0.00
ATOM    635 HG3  PRO    56      38.651   4.989-108.352  1.00  0.00
ATOM    636 CB   PRO    56      39.143   6.797-107.186  1.00  0.00
ATOM    637 HB2  PRO    56      39.932   6.579-106.457  1.00  0.00
ATOM    638 HB3  PRO    56      38.278   6.571-106.620  1.00  0.00
ATOM    639 CA   PRO    56      39.099   8.222-107.689  1.00  0.00
ATOM    640 HA   PRO    56      38.544   8.670-106.877  1.00  0.00
ATOM    641 C    PRO    56      40.484   8.854-107.752  1.00  0.00
ATOM    642 O    PRO    56      40.779   9.595-106.838  1.00  0.00
ATOM    643 N    CYS    57      41.236   8.640-108.814  1.00  0.00
ATOM    644 H    CYS    57      40.866   8.051-109.569  1.00  0.00
ATOM    645 CA   CYS    57      42.644   9.147-108.939  1.00  0.00
ATOM    646 HA   CYS    57      42.670  10.259-109.022  1.00  0.00
ATOM    647 CB   CYS    57      43.561   8.752-107.740  1.00  0.00
ATOM    648 HB2  CYS    57      44.619   9.019-107.910  1.00  0.00
ATOM    649 HB3  CYS    57      43.432   9.424-106.862  1.00  0.00
ATOM    650 SG   CYS    57      43.547   6.998-107.202  1.00  0.00
ATOM    651 C    CYS    57      43.268   8.649-110.250  1.00  0.00
ATOM    652 O    CYS    57      43.016   7.562-110.721  1.00  0.00
ATOM    653 N    ASN    58      44.127   9.432-110.875  1.00  0.00
ATOM    654 H    ASN    58      44.309  10.309-110.398  1.00  0.00
ATOM    655 CA   ASN    58      45.009   9.226-112.019  1.00  0.00
ATOM    656 HA   ASN    58      44.511   8.594-112.772  1.00  0.00
ATOM    657 CB   ASN    58      45.282  10.713-112.497  1.00  0.00
ATOM    658 HB2  ASN    58      44.301  11.233-112.470  1.00  0.00
ATOM    659 HB3  ASN    58      45.967  11.204-111.813  1.00  0.00
ATOM    660 CG   ASN    58      45.761  10.644-113.891  1.00  0.00
ATOM    661 OD1  ASN    58      45.247   9.959-114.755  1.00  0.00
ATOM    662 ND2  ASN    58      46.738  11.413-114.266  1.00  0.00
ATOM    663 HD21 ASN    58      47.130  11.366-115.149  1.00  0.00
ATOM    664 HD22 ASN    58      47.117  12.024-113.556  1.00  0.00
ATOM    665 C    ASN    58      46.461   8.503-111.696  1.00  0.00
ATOM    666 O    ASN    58      46.900   7.521-112.228  1.00  0.00
ATOM    667 OXT  ASN    58      47.243   9.042-110.809  1.00  0.00
TER     668      ASN    58
ATOM    668 HO1  ROH   200      24.936   7.434-103.360  1.00  0.00
ATOM    669 O1   ROH   200      25.056   8.194-102.708  1.00  0.00
ATOM    670 C1   UYS   201      26.442   8.270-102.469  1.00  0.00
ATOM    671 H1   UYS   201      26.732   7.430-101.995  1.00  0.00
ATOM    672 C2   UYS   201      26.880   9.519-101.682  1.00  0.00
ATOM    673 H2   UYS   201      27.965   9.531-101.579  1.00  0.00
ATOM    674 N2   UYS   201      26.342   9.643-100.351  1.00  0.00
ATOM    675 H2N  UYS   201      25.463  10.054-100.203  1.00  0.00
ATOM    676 S1   UYS   201      27.113   8.896 -99.167  1.00  0.00
ATOM    677 O1S  UYS   201      28.320   9.684 -99.004  1.00  0.00
ATOM    678 O2S  UYS   201      27.240   7.484 -99.466  1.00  0.00
ATOM    679 O3S  UYS   201      26.164   9.147 -98.027  1.00  0.00
ATOM    680 C3   UYS   201      26.520  10.767-102.473  1.00  0.00
ATOM    681 H3   UYS   201      25.426  10.861-102.621  1.00  0.00
ATOM    682 O3   UYS   201      26.872  12.007-101.870  1.00  0.00
ATOM    683 H3O  UYS   201      26.514  12.641-102.474  1.00  0.00
ATOM    684 C4   UYS   201      27.157  10.713-103.916  1.00  0.00
ATOM    685 H4   UYS   201      28.198  10.936-103.870  1.00  0.00
ATOM    686 C5   UYS   201      26.907   9.385-104.656  1.00  0.00
ATOM    687 H5   UYS   201      25.861   9.268-104.854  1.00  0.00
ATOM    688 C6   UYS   201      27.597   9.252-105.980  1.00  0.00
ATOM    689 H62  UYS   201      27.352  10.103-106.576  1.00  0.00
ATOM    690 H61  UYS   201      27.252   8.479-106.553  1.00  0.00
ATOM    691 O6   UYS   201      29.007   9.196-105.737  1.00  0.00
ATOM    692 O5   UYS   201      27.130   8.242-103.770  1.00  0.00
ATOM    693 O4   UYS   201      26.468  11.709-104.740  1.00  0.00
ATOM    694 C1   YuB   202      27.169  12.987-104.796  1.00  0.00
ATOM    695 H1   YuB   202      28.213  12.822-105.032  1.00  0.00
ATOM    696 O5   YuB   202      27.059  13.791-103.672  1.00  0.00
ATOM    697 C5   YuB   202      27.674  15.156-103.762  1.00  0.00
ATOM    698 H5   YuB   202      27.227  15.601-102.813  1.00  0.00
ATOM    699 C6   YuB   202      29.211  15.362-103.633  1.00  0.00
ATOM    700 O6A  YuB   202      29.791  15.099-104.767  1.00  0.00
ATOM    701 O6B  YuB   202      29.630  16.253-102.848  1.00  0.00
ATOM    702 C4   YuB   202      26.911  16.013-104.796  1.00  0.00
ATOM    703 H4   YuB   202      25.807  16.124-104.501  1.00  0.00
ATOM    704 C3   YuB   202      26.953  15.270-106.176  1.00  0.00
ATOM    705 H3   YuB   202      27.905  15.481-106.623  1.00  0.00
ATOM    706 O3   YuB   202      25.919  15.792-107.140  1.00  0.00
ATOM    707 H3O  YuB   202      25.840  15.131-107.797  1.00  0.00
ATOM    708 C2   YuB   202      26.695  13.748-106.083  1.00  0.00
ATOM    709 H2   YuB   202      25.613  13.602-106.239  1.00  0.00
ATOM    710 O2   YuB   202      27.403  13.087-107.272  1.00  0.00
ATOM    711 O4   YuB   202      27.398  17.410-104.859  1.00  0.00
ATOM    712 C1   UYS   203      26.612  18.371-105.695  1.00  0.00
ATOM    713 H1   UYS   203      26.093  17.876-106.480  1.00  0.00
ATOM    714 C2   UYS   203      27.516  19.593-106.202  1.00  0.00
ATOM    715 H2   UYS   203      27.998  19.202-107.057  1.00  0.00
ATOM    716 N2   UYS   203      28.326  20.283-105.145  1.00  0.00
ATOM    717 H2N  UYS   203      28.018  20.627-104.267  1.00  0.00
ATOM    718 S1   UYS   203      29.750  20.981-105.481  1.00  0.00
ATOM    719 O1S  UYS   203      29.327  22.120-106.280  1.00  0.00
ATOM    720 O2S  UYS   203      30.653  20.100-106.108  1.00  0.00
ATOM    721 O3S  UYS   203      30.233  21.374-104.218  1.00  0.00
ATOM    722 C3   UYS   203      26.585  20.566-107.005  1.00  0.00
ATOM    723 H3   UYS   203      27.064  21.563-107.299  1.00  0.00
ATOM    724 O3   UYS   203      26.263  19.897-108.296  1.00  0.00
ATOM    725 H3O  UYS   203      26.541  20.313-109.112  1.00  0.00
ATOM    726 C4   UYS   203      25.200  20.821-106.378  1.00  0.00
ATOM    727 H4   UYS   203      24.385  20.259-106.858  1.00  0.00
ATOM    728 C5   UYS   203      25.098  20.373-104.911  1.00  0.00
ATOM    729 H5   UYS   203      25.822  20.943-104.443  1.00  0.00
ATOM    730 C6   UYS   203      23.731  20.488-104.259  1.00  0.00
ATOM    731 H62  UYS   203      23.113  19.811-104.759  1.00  0.00
ATOM    732 H61  UYS   203      23.350  21.455-104.402  1.00  0.00
ATOM    733 O6   UYS   203      23.902  20.152-102.734  1.00  0.00
ATOM    734 O5   UYS   203      25.439  18.926-104.949  1.00  0.00
ATOM    735 O4   UYS   203      24.814  22.242-106.505  1.00  0.00
ATOM    736 C1   YuB   204      24.044  22.857-107.682  1.00  0.00
ATOM    737 H1   YuB   204      23.329  22.126-108.152  1.00  0.00
ATOM    738 O5   YuB   204      25.063  23.059-108.705  1.00  0.00
ATOM    739 C5   YuB   204      25.672  24.446-108.999  1.00  0.00
ATOM    740 H5   YuB   204      26.046  24.817-107.955  1.00  0.00
ATOM    741 C6   YuB   204      26.890  24.632-109.927  1.00  0.00
ATOM    742 O6A  YuB   204      27.383  23.601-110.557  1.00  0.00
ATOM    743 O6B  YuB   204      27.564  25.716-110.001  1.00  0.00
ATOM    744 C4   YuB   204      24.579  25.312-109.468  1.00  0.00
ATOM    745 H4   YuB   204      25.112  26.284-109.429  1.00  0.00
ATOM    746 C3   YuB   204      23.224  25.185-108.647  1.00  0.00
ATOM    747 H3   YuB   204      22.453  24.833-109.291  1.00  0.00
ATOM    748 O3   YuB   204      23.047  26.577-108.415  1.00  0.00
ATOM    749 H3O  YuB   204      22.665  26.712-107.521  1.00  0.00
ATOM    750 C2   YuB   204      23.365  24.223-107.381  1.00  0.00
ATOM    751 H2   YuB   204      23.898  24.765-106.610  1.00  0.00
ATOM    752 O2   YuB   204      22.068  23.738-106.883  1.00  0.00
ATOM    753 O4   YuB   204      24.353  24.752-110.888  1.00  0.00
ATOM    754 C1   UYS   205      23.396  25.575-111.740  1.00  0.00
ATOM    755 H1   UYS   205      22.452  25.915-111.125  1.00  0.00
ATOM    756 C2   UYS   205      22.852  24.699-112.914  1.00  0.00
ATOM    757 H2   UYS   205      22.248  25.311-113.570  1.00  0.00
ATOM    758 N2   UYS   205      21.936  23.631-112.448  1.00  0.00
ATOM    759 H2N  UYS   205      22.364  22.722-112.499  1.00  0.00
ATOM    760 S1   UYS   205      20.299  24.064-112.073  1.00  0.00
ATOM    761 O1S  UYS   205      20.315  25.470-111.828  1.00  0.00
ATOM    762 O2S  UYS   205      19.797  23.255-110.982  1.00  0.00
ATOM    763 O3S  UYS   205      19.492  23.758-113.205  1.00  0.00
ATOM    764 C3   UYS   205      24.043  23.946-113.665  1.00  0.00
ATOM    765 H3   UYS   205      24.863  23.430-113.027  1.00  0.00
ATOM    766 O3   UYS   205      23.485  23.187-114.860  1.00  0.00
ATOM    767 H3O  UYS   205      23.073  22.348-114.738  1.00  0.00
ATOM    768 C4   UYS   205      25.122  24.994-114.126  1.00  0.00
ATOM    769 H4   UYS   205      24.961  25.294-115.039  1.00  0.00
ATOM    770 C5   UYS   205      25.340  26.366-113.222  1.00  0.00
ATOM    771 H5   UYS   205      26.204  26.148-112.474  1.00  0.00
ATOM    772 C6   UYS   205      25.681  27.667-114.020  1.00  0.00
ATOM    773 H62  UYS   205      26.237  28.127-113.276  1.00  0.00
ATOM    774 H61  UYS   205      24.693  28.224-114.430  1.00  0.00
ATOM    775 O6   UYS   205      26.643  27.356-115.104  1.00  0.00
ATOM    776 O5   UYS   205      24.155  26.796-112.362  1.00  0.00
ATOM    777 O4   UYS   205      26.526  24.478-114.135  1.00  0.00
ATOM    778 C1   2un   206      26.941  23.874-115.434  1.00  0.00
ATOM    779 H1   2un   206      26.773  24.493-116.395  1.00  0.00
ATOM    780 O5   2un   206      26.371  22.507-115.653  1.00  0.00
ATOM    781 C5   2un   206      27.062  21.324-115.172  1.00  0.00
ATOM    782 C6   2un   206      26.042  20.245-115.220  1.00  0.00
ATOM    783 O6B  2un   206      24.841  20.445-115.627  1.00  0.00
ATOM    784 O6A  2un   206      26.516  19.077-115.151  1.00  0.00
ATOM    785 C4   2un   206      28.315  21.336-114.907  1.00  0.00
ATOM    786 H4   2un   206      28.840  20.391-114.835  1.00  0.00
ATOM    787 C3   2un   206      29.149  22.477-115.013  1.00  0.00
ATOM    788 H3   2un   206      30.156  22.131-115.491  1.00  0.00
ATOM    789 O3   2un   206      29.763  22.841-113.653  1.00  0.00
ATOM    790 H3O  2un   206      30.427  22.161-113.421  1.00  0.00
ATOM    791 C2   2un   206      28.488  23.834-115.517  1.00  0.00
ATOM    792 H2   2un   206      28.747  24.803-114.886  1.00  0.00
ATOM    793 O2   2un   206      29.071  24.363-116.970  1.00  0.00
ATOM    794 S1   SO3   207      30.016   8.463-106.617  1.00  0.00
ATOM    795 O1   SO3   207      31.211   9.247-106.621  1.00  0.00
ATOM    796 O2   SO3   207      29.320   8.399-107.884  1.00  0.00
ATOM    797 O3   SO3   207      30.179   7.329-105.826  1.00  0.00
ATOM    798 S1   SO3   208      26.561  12.777-108.595  1.00  0.00
ATOM    799 O1   SO3   208      25.943  13.932-108.971  1.00  0.00
ATOM    800 O2   SO3   208      25.647  11.794-108.209  1.00  0.00
ATOM    801 O3   SO3   208      27.478  12.372-109.554  1.00  0.00
ATOM    802 S1   SO3   209      24.261  21.290-101.705  1.00  0.00
ATOM    803 O1   SO3   209      24.799  20.474-100.618  1.00  0.00
ATOM    804 O2   SO3   209      22.958  21.813-101.441  1.00  0.00
ATOM    805 O3   SO3   209      25.142  22.308-102.262  1.00  0.00
ATOM    806 S1   SO3   210      21.344  24.675-105.792  1.00  0.00
ATOM    807 O1   SO3   210      20.417  23.804-105.073  1.00  0.00
ATOM    808 O2   SO3   210      20.587  25.681-106.498  1.00  0.00
ATOM    809 O3   SO3   210      22.302  25.310-104.863  1.00  0.00
ATOM    810 S1   SO3   211      28.092  28.049-115.132  1.00  0.00
ATOM    811 O1   SO3   211      27.971  29.359-114.711  1.00  0.00
ATOM    812 O2   SO3   211      28.539  27.947-116.510  1.00  0.00
ATOM    813 O3   SO3   211      28.796  27.238-114.230  1.00  0.00
ATOM    814 S1   SO3   212      29.599  23.451-118.060  1.00  0.00
ATOM    815 O1   SO3   212      28.975  22.127-118.167  1.00  0.00
ATOM    816 O2   SO3   212      31.083  23.389-117.852  1.00  0.00
ATOM    817 O3   SO3   212      29.220  24.179-119.277  1.00  0.00
TER     818      SO3   212
END
