# Supplementary material for: Interactions of Pleiotrophin with a Structurally Defined Heparin Hexasaccharide
Source: Biomolecules. 2021 Dec 30;12(1):50. doi: 10.3390/biom12010050 (PMC8773689; doi:10.3390/biom12010050)
Supplement: Supplementary file 1 [file biomolecules-12-00050-s001.zip › PDB/ntd-2-3-0.pdb]

ATOM      1 N    SER    13      32.483  44.946-124.908  1.00  0.00
ATOM      2 H1   SER    13      31.543  45.257-124.988  1.00  0.00
ATOM      3 H2   SER    13      32.869  44.627-125.782  1.00  0.00
ATOM      4 H3   SER    13      33.024  45.812-124.778  1.00  0.00
ATOM      5 CA   SER    13      32.754  43.988-123.785  1.00  0.00
ATOM      6 HA   SER    13      33.687  43.495-124.079  1.00  0.00
ATOM      7 CB   SER    13      33.091  44.706-122.471  1.00  0.00
ATOM      8 HB2  SER    13      32.146  45.009-122.122  1.00  0.00
ATOM      9 HB3  SER    13      33.455  44.011-121.775  1.00  0.00
ATOM     10 OG   SER    13      34.028  45.788-122.718  1.00  0.00
ATOM     11 HG   SER    13      34.840  45.492-122.258  1.00  0.00
ATOM     12 C    SER    13      31.663  42.879-123.495  1.00  0.00
ATOM     13 O    SER    13      30.463  43.085-123.845  1.00  0.00
ATOM     14 N    ASP    14      31.978  41.768-122.885  1.00  0.00
ATOM     15 H    ASP    14      32.975  41.491-122.763  1.00  0.00
ATOM     16 CA   ASP    14      31.005  40.673-122.596  1.00  0.00
ATOM     17 HA   ASP    14      29.998  41.081-122.467  1.00  0.00
ATOM     18 CB   ASP    14      30.881  39.625-123.698  1.00  0.00
ATOM     19 HB2  ASP    14      30.179  38.869-123.476  1.00  0.00
ATOM     20 HB3  ASP    14      30.430  40.091-124.601  1.00  0.00
ATOM     21 CG   ASP    14      32.136  38.945-124.229  1.00  0.00
ATOM     22 OD1  ASP    14      31.917  38.018-125.100  1.00  0.00
ATOM     23 OD2  ASP    14      33.298  39.236-123.904  1.00  0.00
ATOM     24 C    ASP    14      31.389  39.928-121.248  1.00  0.00
ATOM     25 O    ASP    14      32.424  40.030-120.614  1.00  0.00
ATOM     26 N    CYS    15      30.436  39.114-120.889  1.00  0.00
ATOM     27 H    CYS    15      29.524  39.100-121.347  1.00  0.00
ATOM     28 CA   CYS    15      30.544  38.052-119.869  1.00  0.00
ATOM     29 HA   CYS    15      31.553  37.765-119.637  1.00  0.00
ATOM     30 CB   CYS    15      29.916  38.676-118.605  1.00  0.00
ATOM     31 HB2  CYS    15      30.601  39.416-118.282  1.00  0.00
ATOM     32 HB3  CYS    15      29.022  39.127-118.909  1.00  0.00
ATOM     33 SG   CYS    15      29.381  37.498-117.278  1.00  0.00
ATOM     34 C    CYS    15      29.797  36.772-120.329  1.00  0.00
ATOM     35 O    CYS    15      28.768  36.812-121.009  1.00  0.00
ATOM     36 N    GLY    16      30.467  35.707-120.093  1.00  0.00
ATOM     37 H    GLY    16      31.326  35.886-119.617  1.00  0.00
ATOM     38 CA   GLY    16      30.399  34.390-120.791  1.00  0.00
ATOM     39 HA2  GLY    16      29.599  34.448-121.553  1.00  0.00
ATOM     40 HA3  GLY    16      31.443  34.331-121.239  1.00  0.00
ATOM     41 C    GLY    16      30.137  33.104-119.889  1.00  0.00
ATOM     42 O    GLY    16      29.525  33.317-118.826  1.00  0.00
ATOM     43 N    GLU    17      30.596  31.889-120.190  1.00  0.00
ATOM     44 H    GLU    17      30.959  31.814-121.178  1.00  0.00
ATOM     45 CA   GLU    17      30.336  30.673-119.394  1.00  0.00
ATOM     46 HA   GLU    17      29.377  30.877-118.897  1.00  0.00
ATOM     47 CB   GLU    17      30.135  29.448-120.310  1.00  0.00
ATOM     48 HB2  GLU    17      29.797  28.568-119.760  1.00  0.00
ATOM     49 HB3  GLU    17      29.385  29.668-121.037  1.00  0.00
ATOM     50 CG   GLU    17      31.304  29.093-121.256  1.00  0.00
ATOM     51 HG2  GLU    17      32.149  29.404-120.783  1.00  0.00
ATOM     52 HG3  GLU    17      31.481  28.020-121.377  1.00  0.00
ATOM     53 CD   GLU    17      31.383  29.832-122.651  1.00  0.00
ATOM     54 OE1  GLU    17      30.856  30.965-122.793  1.00  0.00
ATOM     55 OE2  GLU    17      32.085  29.332-123.588  1.00  0.00
ATOM     56 C    GLU    17      31.441  30.400-118.333  1.00  0.00
ATOM     57 O    GLU    17      32.521  30.910-118.410  1.00  0.00
ATOM     58 N    TRP    18      31.171  29.362-117.504  1.00  0.00
ATOM     59 H    TRP    18      30.183  29.125-117.394  1.00  0.00
ATOM     60 CA   TRP    18      32.168  28.678-116.696  1.00  0.00
ATOM     61 HA   TRP    18      32.867  29.432-116.240  1.00  0.00
ATOM     62 CB   TRP    18      31.444  27.923-115.557  1.00  0.00
ATOM     63 HB2  TRP    18      30.561  27.399-116.059  1.00  0.00
ATOM     64 HB3  TRP    18      32.126  27.120-115.163  1.00  0.00
ATOM     65 CG   TRP    18      30.777  28.784-114.495  1.00  0.00
ATOM     66 CD1  TRP    18      29.458  29.005-114.409  1.00  0.00
ATOM     67 HD1  TRP    18      28.750  28.635-115.122  1.00  0.00
ATOM     68 NE1  TRP    18      29.261  29.868-113.380  1.00  0.00
ATOM     69 HE1  TRP    18      28.382  29.952-112.907  1.00  0.00
ATOM     70 CE2  TRP    18      30.434  30.244-112.778  1.00  0.00
ATOM     71 CZ2  TRP    18      30.670  31.105-111.731  1.00  0.00
ATOM     72 HZ2  TRP    18      29.895  31.284-110.963  1.00  0.00
ATOM     73 CH2  TRP    18      31.988  31.317-111.319  1.00  0.00
ATOM     74 HH2  TRP    18      32.184  31.966-110.485  1.00  0.00
ATOM     75 CZ3  TRP    18      33.069  30.691-111.986  1.00  0.00
ATOM     76 HZ3  TRP    18      34.096  30.736-111.665  1.00  0.00
ATOM     77 CE3  TRP    18      32.791  29.720-113.000  1.00  0.00
ATOM     78 HE3  TRP    18      33.571  29.200-113.475  1.00  0.00
ATOM     79 CD2  TRP    18      31.464  29.573-113.464  1.00  0.00
ATOM     80 C    TRP    18      33.144  27.753-117.497  1.00  0.00
ATOM     81 O    TRP    18      32.698  26.876-118.251  1.00  0.00
ATOM     82 N    GLN    19      34.497  27.868-117.431  1.00  0.00
ATOM     83 H    GLN    19      34.825  28.719-117.088  1.00  0.00
ATOM     84 CA   GLN    19      35.498  26.958-118.047  1.00  0.00
ATOM     85 HA   GLN    19      35.032  26.371-118.795  1.00  0.00
ATOM     86 CB   GLN    19      36.656  27.666-118.646  1.00  0.00
ATOM     87 HB2  GLN    19      37.180  28.083-117.903  1.00  0.00
ATOM     88 HB3  GLN    19      37.287  26.887-119.083  1.00  0.00
ATOM     89 CG   GLN    19      36.096  28.649-119.780  1.00  0.00
ATOM     90 HG2  GLN    19      35.441  29.379-119.293  1.00  0.00
ATOM     91 HG3  GLN    19      36.974  29.184-120.244  1.00  0.00
ATOM     92 CD   GLN    19      35.270  28.078-120.943  1.00  0.00
ATOM     93 OE1  GLN    19      35.037  26.875-121.054  1.00  0.00
ATOM     94 NE2  GLN    19      34.755  28.937-121.792  1.00  0.00
ATOM     95 HE21 GLN    19      34.103  28.815-122.622  1.00  0.00
ATOM     96 HE22 GLN    19      34.808  29.839-121.449  1.00  0.00
ATOM     97 C    GLN    19      35.944  26.047-116.912  1.00  0.00
ATOM     98 O    GLN    19      36.180  26.523-115.783  1.00  0.00
ATOM     99 N    TRP    20      36.036  24.731-117.128  1.00  0.00
ATOM    100 H    TRP    20      35.887  24.329-118.047  1.00  0.00
ATOM    101 CA   TRP    20      36.367  23.745-116.049  1.00  0.00
ATOM    102 HA   TRP    20      36.519  24.208-115.067  1.00  0.00
ATOM    103 CB   TRP    20      35.185  22.762-115.852  1.00  0.00
ATOM    104 HB2  TRP    20      34.851  22.475-116.849  1.00  0.00
ATOM    105 HB3  TRP    20      35.495  21.906-115.316  1.00  0.00
ATOM    106 CG   TRP    20      33.923  23.271-115.177  1.00  0.00
ATOM    107 CD1  TRP    20      32.801  23.712-115.772  1.00  0.00
ATOM    108 HD1  TRP    20      32.697  23.828-116.852  1.00  0.00
ATOM    109 NE1  TRP    20      31.910  24.117-114.896  1.00  0.00
ATOM    110 HE1  TRP    20      30.923  24.445-115.137  1.00  0.00
ATOM    111 CE2  TRP    20      32.374  23.990-113.613  1.00  0.00
ATOM    112 CZ2  TRP    20      31.749  24.234-112.383  1.00  0.00
ATOM    113 HZ2  TRP    20      30.716  24.453-112.368  1.00  0.00
ATOM    114 CH2  TRP    20      32.391  23.892-111.198  1.00  0.00
ATOM    115 HH2  TRP    20      31.832  23.916-110.277  1.00  0.00
ATOM    116 CZ3  TRP    20      33.671  23.322-111.274  1.00  0.00
ATOM    117 HZ3  TRP    20      34.134  22.953-110.274  1.00  0.00
ATOM    118 CE3  TRP    20      34.314  23.162-112.514  1.00  0.00
ATOM    119 HE3  TRP    20      35.306  22.822-112.536  1.00  0.00
ATOM    120 CD2  TRP    20      33.633  23.428-113.748  1.00  0.00
ATOM    121 C    TRP    20      37.652  23.054-116.491  1.00  0.00
ATOM    122 O    TRP    20      37.735  22.541-117.584  1.00  0.00
ATOM    123 N    SER    21      38.691  23.058-115.611  1.00  0.00
ATOM    124 H    SER    21      38.518  23.546-114.716  1.00  0.00
ATOM    125 CA   SER    21      39.961  22.368-115.897  1.00  0.00
ATOM    126 HA   SER    21      40.257  22.404-116.964  1.00  0.00
ATOM    127 CB   SER    21      41.039  23.060-114.961  1.00  0.00
ATOM    128 HB2  SER    21      40.814  23.006-113.876  1.00  0.00
ATOM    129 HB3  SER    21      42.006  22.593-115.304  1.00  0.00
ATOM    130 OG   SER    21      41.118  24.478-115.292  1.00  0.00
ATOM    131 HG   SER    21      40.829  24.536-116.207  1.00  0.00
ATOM    132 C    SER    21      39.861  20.808-115.620  1.00  0.00
ATOM    133 O    SER    21      39.226  20.085-116.404  1.00  0.00
ATOM    134 N    VAL    22      40.525  20.191-114.594  1.00  0.00
ATOM    135 H    VAL    22      40.836  20.683-113.753  1.00  0.00
ATOM    136 CA   VAL    22      40.618  18.759-114.425  1.00  0.00
ATOM    137 HA   VAL    22      39.718  18.328-114.855  1.00  0.00
ATOM    138 CB   VAL    22      41.887  18.142-115.106  1.00  0.00
ATOM    139 HB   VAL    22      41.876  18.583-116.089  1.00  0.00
ATOM    140 CG1  VAL    22      43.325  18.417-114.571  1.00  0.00
ATOM    141 HG11 VAL    22      43.585  17.660-113.791  1.00  0.00
ATOM    142 HG12 VAL    22      44.043  18.389-115.478  1.00  0.00
ATOM    143 HG13 VAL    22      43.344  19.409-114.172  1.00  0.00
ATOM    144 CG2  VAL    22      41.736  16.635-115.328  1.00  0.00
ATOM    145 HG21 VAL    22      41.891  16.056-114.427  1.00  0.00
ATOM    146 HG22 VAL    22      40.734  16.364-115.800  1.00  0.00
ATOM    147 HG23 VAL    22      42.479  16.270-116.032  1.00  0.00
ATOM    148 C    VAL    22      40.594  18.288-112.895  1.00  0.00
ATOM    149 O    VAL    22      41.126  19.005-112.066  1.00  0.00
ATOM    150 N    CYS    23      40.161  17.035-112.521  1.00  0.00
ATOM    151 H    CYS    23      39.817  16.451-113.224  1.00  0.00
ATOM    152 CA   CYS    23      40.122  16.602-111.130  1.00  0.00
ATOM    153 HA   CYS    23      39.699  17.404-110.470  1.00  0.00
ATOM    154 CB   CYS    23      39.312  15.291-111.065  1.00  0.00
ATOM    155 HB2  CYS    23      39.862  14.519-111.581  1.00  0.00
ATOM    156 HB3  CYS    23      39.240  15.021-110.004  1.00  0.00
ATOM    157 SG   CYS    23      37.684  15.374-111.716  1.00  0.00
ATOM    158 C    CYS    23      41.503  16.325-110.598  1.00  0.00
ATOM    159 O    CYS    23      42.293  15.808-111.382  1.00  0.00
ATOM    160 N    VAL    24      41.814  16.617-109.320  1.00  0.00
ATOM    161 H    VAL    24      41.077  16.909-108.738  1.00  0.00
ATOM    162 CA   VAL    24      43.051  16.318-108.584  1.00  0.00
ATOM    163 HA   VAL    24      43.556  15.478-109.019  1.00  0.00
ATOM    164 CB   VAL    24      44.074  17.426-108.568  1.00  0.00
ATOM    165 HB   VAL    24      44.838  17.301-107.799  1.00  0.00
ATOM    166 CG1  VAL    24      44.827  17.585-109.933  1.00  0.00
ATOM    167 HG11 VAL    24      44.132  17.892-110.725  1.00  0.00
ATOM    168 HG12 VAL    24      45.672  18.325-109.894  1.00  0.00
ATOM    169 HG13 VAL    24      45.232  16.630-110.257  1.00  0.00
ATOM    170 CG2  VAL    24      43.472  18.838-108.396  1.00  0.00
ATOM    171 HG21 VAL    24      42.668  18.971-107.628  1.00  0.00
ATOM    172 HG22 VAL    24      44.310  19.468-108.225  1.00  0.00
ATOM    173 HG23 VAL    24      43.038  19.155-109.298  1.00  0.00
ATOM    174 C    VAL    24      42.752  15.891-107.107  1.00  0.00
ATOM    175 O    VAL    24      41.707  16.305-106.579  1.00  0.00
ATOM    176 N    PRO    25      43.662  15.036-106.455  1.00  0.00
ATOM    177 CD   PRO    25      44.886  14.492-106.993  1.00  0.00
ATOM    178 HD2  PRO    25      45.745  15.216-106.960  1.00  0.00
ATOM    179 HD3  PRO    25      44.627  14.151-108.069  1.00  0.00
ATOM    180 CG   PRO    25      45.307  13.301-106.122  1.00  0.00
ATOM    181 HG2  PRO    25      46.252  13.555-105.550  1.00  0.00
ATOM    182 HG3  PRO    25      45.396  12.446-106.713  1.00  0.00
ATOM    183 CB   PRO    25      44.002  12.937-105.360  1.00  0.00
ATOM    184 HB2  PRO    25      44.204  12.379-104.417  1.00  0.00
ATOM    185 HB3  PRO    25      43.293  12.377-105.973  1.00  0.00
ATOM    186 CA   PRO    25      43.370  14.339-105.164  1.00  0.00
ATOM    187 HA   PRO    25      42.363  14.206-105.029  1.00  0.00
ATOM    188 C    PRO    25      43.891  15.070-103.903  1.00  0.00
ATOM    189 O    PRO    25      43.797  14.515-102.803  1.00  0.00
ATOM    190 N    THR    26      44.419  16.279-104.090  1.00  0.00
ATOM    191 H    THR    26      44.261  16.709-104.982  1.00  0.00
ATOM    192 CA   THR    26      45.196  17.025-103.051  1.00  0.00
ATOM    193 HA   THR    26      46.052  16.440-102.763  1.00  0.00
ATOM    194 CB   THR    26      45.655  18.363-103.646  1.00  0.00
ATOM    195 HB   THR    26      46.020  19.010-102.804  1.00  0.00
ATOM    196 CG2  THR    26      46.701  18.243-104.767  1.00  0.00
ATOM    197 HG21 THR    26      46.359  17.832-105.716  1.00  0.00
ATOM    198 HG22 THR    26      47.159  19.198-104.873  1.00  0.00
ATOM    199 HG23 THR    26      47.521  17.597-104.460  1.00  0.00
ATOM    200 OG1  THR    26      44.480  19.091-104.034  1.00  0.00
ATOM    201 HG1  THR    26      43.856  19.268-103.319  1.00  0.00
ATOM    202 C    THR    26      44.440  17.312-101.772  1.00  0.00
ATOM    203 O    THR    26      45.098  17.679-100.760  1.00  0.00
ATOM    204 N    SER    27      43.149  17.134-101.844  1.00  0.00
ATOM    205 H    SER    27      42.827  16.839-102.715  1.00  0.00
ATOM    206 CA   SER    27      42.216  17.131-100.733  1.00  0.00
ATOM    207 HA   SER    27      42.189  18.020-100.199  1.00  0.00
ATOM    208 CB   SER    27      40.812  16.801-101.218  1.00  0.00
ATOM    209 HB2  SER    27      40.719  15.893-101.828  1.00  0.00
ATOM    210 HB3  SER    27      40.144  16.639-100.385  1.00  0.00
ATOM    211 OG   SER    27      40.269  17.794-102.077  1.00  0.00
ATOM    212 HG   SER    27      40.500  18.662-101.648  1.00  0.00
ATOM    213 C    SER    27      42.567  16.020 -99.683  1.00  0.00
ATOM    214 O    SER    27      42.829  16.295 -98.541  1.00  0.00
ATOM    215 N    GLY    28      42.718  14.735-100.106  1.00  0.00
ATOM    216 H    GLY    28      42.480  14.495-101.033  1.00  0.00
ATOM    217 CA   GLY    28      42.922  13.564 -99.269  1.00  0.00
ATOM    218 HA2  GLY    28      43.626  13.860 -98.518  1.00  0.00
ATOM    219 HA3  GLY    28      41.908  13.384 -98.787  1.00  0.00
ATOM    220 C    GLY    28      43.521  12.281 -99.861  1.00  0.00
ATOM    221 O    GLY    28      43.577  11.274 -99.233  1.00  0.00
ATOM    222 N    ASP    29      43.999  12.391-101.061  1.00  0.00
ATOM    223 H    ASP    29      43.931  13.239-101.631  1.00  0.00
ATOM    224 CA   ASP    29      44.883  11.363-101.723  1.00  0.00
ATOM    225 HA   ASP    29      45.173  11.807-102.658  1.00  0.00
ATOM    226 CB   ASP    29      46.287  11.145-101.101  1.00  0.00
ATOM    227 HB2  ASP    29      46.119  10.594-100.113  1.00  0.00
ATOM    228 HB3  ASP    29      46.852  10.529-101.866  1.00  0.00
ATOM    229 CG   ASP    29      47.051  12.414-100.816  1.00  0.00
ATOM    230 OD1  ASP    29      47.699  12.978-101.752  1.00  0.00
ATOM    231 OD2  ASP    29      47.074  12.795 -99.617  1.00  0.00
ATOM    232 C    ASP    29      44.277   9.966-102.183  1.00  0.00
ATOM    233 O    ASP    29      44.888   9.001-102.622  1.00  0.00
ATOM    234 N    CYS    30      42.997   9.884-102.001  1.00  0.00
ATOM    235 H    CYS    30      42.481  10.602-101.547  1.00  0.00
ATOM    236 CA   CYS    30      42.114   8.872-102.576  1.00  0.00
ATOM    237 HA   CYS    30      42.363   8.759-103.617  1.00  0.00
ATOM    238 CB   CYS    30      42.472   7.549-101.907  1.00  0.00
ATOM    239 HB2  CYS    30      43.451   7.182-102.158  1.00  0.00
ATOM    240 HB3  CYS    30      42.528   7.743-100.816  1.00  0.00
ATOM    241 SG   CYS    30      41.303   6.148-102.067  1.00  0.00
ATOM    242 C    CYS    30      40.606   9.299-102.452  1.00  0.00
ATOM    243 O    CYS    30      40.284   9.929-101.462  1.00  0.00
ATOM    244 N    GLY    31      39.702   8.852-103.317  1.00  0.00
ATOM    245 H    GLY    31      40.093   8.393-104.138  1.00  0.00
ATOM    246 CA   GLY    31      38.236   8.881-103.193  1.00  0.00
ATOM    247 HA2  GLY    31      37.822   8.385-104.119  1.00  0.00
ATOM    248 HA3  GLY    31      37.918   8.312-102.325  1.00  0.00
ATOM    249 C    GLY    31      37.655  10.310-103.229  1.00  0.00
ATOM    250 O    GLY    31      36.627  10.464-103.881  1.00  0.00
ATOM    251 N    LEU    32      38.212  11.392-102.652  1.00  0.00
ATOM    252 H    LEU    32      39.061  11.207-102.102  1.00  0.00
ATOM    253 CA   LEU    32      37.671  12.748-102.742  1.00  0.00
ATOM    254 HA   LEU    32      36.984  12.790-103.563  1.00  0.00
ATOM    255 CB   LEU    32      36.985  13.194-101.406  1.00  0.00
ATOM    256 HB2  LEU    32      36.480  12.399-100.964  1.00  0.00
ATOM    257 HB3  LEU    32      37.786  13.502-100.699  1.00  0.00
ATOM    258 CG   LEU    32      36.092  14.418-101.600  1.00  0.00
ATOM    259 HG   LEU    32      36.531  15.240-102.134  1.00  0.00
ATOM    260 CD1  LEU    32      34.806  14.106-102.416  1.00  0.00
ATOM    261 HD11 LEU    32      33.990  14.775-102.116  1.00  0.00
ATOM    262 HD12 LEU    32      34.941  14.209-103.467  1.00  0.00
ATOM    263 HD13 LEU    32      34.445  13.117-102.282  1.00  0.00
ATOM    264 CD2  LEU    32      35.629  15.013-100.244  1.00  0.00
ATOM    265 HD21 LEU    32      35.103  15.923-100.500  1.00  0.00
ATOM    266 HD22 LEU    32      34.948  14.370 -99.691  1.00  0.00
ATOM    267 HD23 LEU    32      36.494  15.272 -99.613  1.00  0.00
ATOM    268 C    LEU    32      38.795  13.689-103.244  1.00  0.00
ATOM    269 O    LEU    32      39.910  13.646-102.633  1.00  0.00
ATOM    270 N    GLY    33      38.516  14.491-104.266  1.00  0.00
ATOM    271 H    GLY    33      37.658  14.305-104.802  1.00  0.00
ATOM    272 CA   GLY    33      39.371  15.606-104.608  1.00  0.00
ATOM    273 HA2  GLY    33      40.119  15.808-103.885  1.00  0.00
ATOM    274 HA3  GLY    33      39.915  15.329-105.530  1.00  0.00
ATOM    275 C    GLY    33      38.541  16.942-104.914  1.00  0.00
ATOM    276 O    GLY    33      37.431  17.136-104.447  1.00  0.00
ATOM    277 N    THR    34      39.102  17.778-105.821  1.00  0.00
ATOM    278 H    THR    34      40.028  17.556-106.149  1.00  0.00
ATOM    279 CA   THR    34      38.538  19.073-106.299  1.00  0.00
ATOM    280 HA   THR    34      37.456  19.045-106.163  1.00  0.00
ATOM    281 CB   THR    34      39.192  20.166-105.563  1.00  0.00
ATOM    282 HB   THR    34      39.252  21.130-106.105  1.00  0.00
ATOM    283 CG2  THR    34      38.579  20.349-104.149  1.00  0.00
ATOM    284 HG21 THR    34      38.669  19.431-103.673  1.00  0.00
ATOM    285 HG22 THR    34      38.958  21.191-103.573  1.00  0.00
ATOM    286 HG23 THR    34      37.519  20.595-104.239  1.00  0.00
ATOM    287 OG1  THR    34      40.587  19.977-105.289  1.00  0.00
ATOM    288 HG1  THR    34      41.034  20.348-106.068  1.00  0.00
ATOM    289 C    THR    34      38.797  19.263-107.842  1.00  0.00
ATOM    290 O    THR    34      39.868  18.818-108.338  1.00  0.00
ATOM    291 N    ARG    35      37.875  19.987-108.442  1.00  0.00
ATOM    292 H    ARG    35      37.104  20.219-107.946  1.00  0.00
ATOM    293 CA   ARG    35      38.147  20.656-109.717  1.00  0.00
ATOM    294 HA   ARG    35      39.195  20.775-109.892  1.00  0.00
ATOM    295 CB   ARG    35      37.526  19.825-110.892  1.00  0.00
ATOM    296 HB2  ARG    35      37.969  20.104-111.851  1.00  0.00
ATOM    297 HB3  ARG    35      37.824  18.814-110.760  1.00  0.00
ATOM    298 CG   ARG    35      35.981  19.655-111.089  1.00  0.00
ATOM    299 HG2  ARG    35      35.623  18.837-110.467  1.00  0.00
ATOM    300 HG3  ARG    35      35.484  20.580-110.900  1.00  0.00
ATOM    301 CD   ARG    35      35.766  19.233-112.541  1.00  0.00
ATOM    302 HD2  ARG    35      36.050  20.047-113.213  1.00  0.00
ATOM    303 HD3  ARG    35      36.400  18.386-112.804  1.00  0.00
ATOM    304 NE   ARG    35      34.339  18.902-112.722  1.00  0.00
ATOM    305 HE   ARG    35      34.153  17.993-112.260  1.00  0.00
ATOM    306 CZ   ARG    35      33.387  19.580-113.217  1.00  0.00
ATOM    307 NH1  ARG    35      32.719  20.448-112.468  1.00  0.00
ATOM    308 HH11 ARG    35      31.936  20.106-111.955  1.00  0.00
ATOM    309 HH12 ARG    35      33.086  21.407-112.422  1.00  0.00
ATOM    310 NH2  ARG    35      33.031  19.407-114.411  1.00  0.00
ATOM    311 HH21 ARG    35      33.484  19.893-115.173  1.00  0.00
ATOM    312 HH22 ARG    35      32.374  18.656-114.588  1.00  0.00
ATOM    313 C    ARG    35      37.568  22.111-109.555  1.00  0.00
ATOM    314 O    ARG    35      36.381  22.338-109.315  1.00  0.00
ATOM    315 N    GLU    36      38.432  23.095-109.730  1.00  0.00
ATOM    316 H    GLU    36      39.401  22.876-109.761  1.00  0.00
ATOM    317 CA   GLU    36      38.113  24.482-110.030  1.00  0.00
ATOM    318 HA   GLU    36      37.265  24.779-109.366  1.00  0.00
ATOM    319 CB   GLU    36      39.257  25.448-109.668  1.00  0.00
ATOM    320 HB2  GLU    36      38.891  26.425-109.764  1.00  0.00
ATOM    321 HB3  GLU    36      39.348  25.363-108.584  1.00  0.00
ATOM    322 CG   GLU    36      40.588  25.204-110.317  1.00  0.00
ATOM    323 HG2  GLU    36      40.324  24.990-111.307  1.00  0.00
ATOM    324 HG3  GLU    36      41.111  26.178-110.304  1.00  0.00
ATOM    325 CD   GLU    36      41.396  24.031-109.719  1.00  0.00
ATOM    326 OE1  GLU    36      41.305  22.885-110.262  1.00  0.00
ATOM    327 OE2  GLU    36      42.345  24.150-108.936  1.00  0.00
ATOM    328 C    GLU    36      37.564  24.784-111.459  1.00  0.00
ATOM    329 O    GLU    36      38.047  24.294-112.463  1.00  0.00
ATOM    330 N    GLY    37      36.684  25.773-111.492  1.00  0.00
ATOM    331 H    GLY    37      36.170  25.849-110.628  1.00  0.00
ATOM    332 CA   GLY    37      36.238  26.482-112.680  1.00  0.00
ATOM    333 HA2  GLY    37      36.855  26.285-113.552  1.00  0.00
ATOM    334 HA3  GLY    37      35.252  26.095-112.874  1.00  0.00
ATOM    335 C    GLY    37      36.038  28.005-112.560  1.00  0.00
ATOM    336 O    GLY    37      35.755  28.539-111.459  1.00  0.00
ATOM    337 N    THR    38      36.179  28.733-113.647  1.00  0.00
ATOM    338 H    THR    38      36.500  28.210-114.502  1.00  0.00
ATOM    339 CA   THR    38      36.133  30.255-113.698  1.00  0.00
ATOM    340 HA   THR    38      35.721  30.772-112.895  1.00  0.00
ATOM    341 CB   THR    38      37.583  30.802-113.801  1.00  0.00
ATOM    342 HB   THR    38      37.575  31.875-113.924  1.00  0.00
ATOM    343 CG2  THR    38      38.461  30.414-112.554  1.00  0.00
ATOM    344 HG21 THR    38      38.630  29.327-112.606  1.00  0.00
ATOM    345 HG22 THR    38      39.417  30.871-112.665  1.00  0.00
ATOM    346 HG23 THR    38      37.895  30.732-111.665  1.00  0.00
ATOM    347 OG1  THR    38      38.139  30.221-114.936  1.00  0.00
ATOM    348 HG1  THR    38      37.419  30.121-115.644  1.00  0.00
ATOM    349 C    THR    38      35.332  30.760-114.854  1.00  0.00
ATOM    350 O    THR    38      35.411  30.240-115.976  1.00  0.00
ATOM    351 N    ARG    39      34.586  31.876-114.672  1.00  0.00
ATOM    352 H    ARG    39      34.596  32.317-113.776  1.00  0.00
ATOM    353 CA   ARG    39      33.745  32.409-115.697  1.00  0.00
ATOM    354 HA   ARG    39      33.342  31.626-116.285  1.00  0.00
ATOM    355 CB   ARG    39      32.628  33.330-115.035  1.00  0.00
ATOM    356 HB2  ARG    39      32.185  32.804-114.189  1.00  0.00
ATOM    357 HB3  ARG    39      33.093  34.291-114.655  1.00  0.00
ATOM    358 CG   ARG    39      31.561  33.687-116.035  1.00  0.00
ATOM    359 HG2  ARG    39      31.827  34.580-116.617  1.00  0.00
ATOM    360 HG3  ARG    39      31.454  32.845-116.753  1.00  0.00
ATOM    361 CD   ARG    39      30.173  33.862-115.336  1.00  0.00
ATOM    362 HD2  ARG    39      30.431  34.248-114.409  1.00  0.00
ATOM    363 HD3  ARG    39      29.611  34.502-115.993  1.00  0.00
ATOM    364 NE   ARG    39      29.376  32.661-115.108  1.00  0.00
ATOM    365 HE   ARG    39      29.781  31.919-114.575  1.00  0.00
ATOM    366 CZ   ARG    39      28.163  32.403-115.606  1.00  0.00
ATOM    367 NH1  ARG    39      27.962  31.971-116.793  1.00  0.00
ATOM    368 HH11 ARG    39      27.956  31.000-116.920  1.00  0.00
ATOM    369 HH12 ARG    39      27.853  32.570-117.576  1.00  0.00
ATOM    370 NH2  ARG    39      27.126  32.670-114.884  1.00  0.00
ATOM    371 HH21 ARG    39      26.830  31.872-114.320  1.00  0.00
ATOM    372 HH22 ARG    39      26.636  33.528-114.777  1.00  0.00
ATOM    373 C    ARG    39      34.489  33.309-116.670  1.00  0.00
ATOM    374 O    ARG    39      35.544  33.828-116.355  1.00  0.00
ATOM    375 N    THR    40      34.003  33.358-117.897  1.00  0.00
ATOM    376 H    THR    40      33.148  32.822-118.061  1.00  0.00
ATOM    377 CA   THR    40      34.721  33.815-119.076  1.00  0.00
ATOM    378 HA   THR    40      35.810  33.705-118.920  1.00  0.00
ATOM    379 CB   THR    40      34.335  32.971-120.275  1.00  0.00
ATOM    380 HB   THR    40      33.216  32.999-120.251  1.00  0.00
ATOM    381 CG2  THR    40      34.931  33.416-121.632  1.00  0.00
ATOM    382 HG21 THR    40      36.045  33.433-121.562  1.00  0.00
ATOM    383 HG22 THR    40      34.641  32.666-122.342  1.00  0.00
ATOM    384 HG23 THR    40      34.633  34.357-122.036  1.00  0.00
ATOM    385 OG1  THR    40      34.796  31.606-120.150  1.00  0.00
ATOM    386 HG1  THR    40      34.381  31.130-119.410  1.00  0.00
ATOM    387 C    THR    40      34.375  35.282-119.478  1.00  0.00
ATOM    388 O    THR    40      33.170  35.628-119.418  1.00  0.00
ATOM    389 N    GLY    41      35.345  36.163-119.771  1.00  0.00
ATOM    390 H    GLY    41      36.281  35.794-119.884  1.00  0.00
ATOM    391 CA   GLY    41      35.216  37.551-120.213  1.00  0.00
ATOM    392 HA2  GLY    41      35.722  37.712-121.218  1.00  0.00
ATOM    393 HA3  GLY    41      34.167  37.889-120.400  1.00  0.00
ATOM    394 C    GLY    41      35.927  38.601-119.345  1.00  0.00
ATOM    395 O    GLY    41      36.916  38.364-118.672  1.00  0.00
ATOM    396 N    ALA    42      35.442  39.833-119.559  1.00  0.00
ATOM    397 H    ALA    42      34.741  39.881-120.299  1.00  0.00
ATOM    398 CA   ALA    42      35.933  41.068-118.961  1.00  0.00
ATOM    399 HA   ALA    42      36.734  40.801-118.311  1.00  0.00
ATOM    400 CB   ALA    42      36.467  42.018-120.022  1.00  0.00
ATOM    401 HB1  ALA    42      37.132  41.463-120.734  1.00  0.00
ATOM    402 HB2  ALA    42      35.558  42.461-120.492  1.00  0.00
ATOM    403 HB3  ALA    42      37.013  42.811-119.511  1.00  0.00
ATOM    404 C    ALA    42      34.942  41.868-118.120  1.00  0.00
ATOM    405 O    ALA    42      35.395  42.751-117.417  1.00  0.00
ATOM    406 N    GLU    43      33.646  41.654-118.295  1.00  0.00
ATOM    407 H    GLU    43      33.439  40.804-118.845  1.00  0.00
ATOM    408 CA   GLU    43      32.607  42.510-117.806  1.00  0.00
ATOM    409 HA   GLU    43      32.980  43.408-117.557  1.00  0.00
ATOM    410 CB   GLU    43      31.542  42.478-119.033  1.00  0.00
ATOM    411 HB2  GLU    43      32.133  42.422-119.927  1.00  0.00
ATOM    412 HB3  GLU    43      31.148  41.461-118.892  1.00  0.00
ATOM    413 CG   GLU    43      30.347  43.466-119.117  1.00  0.00
ATOM    414 HG2  GLU    43      29.685  43.204-119.949  1.00  0.00
ATOM    415 HG3  GLU    43      29.644  43.291-118.247  1.00  0.00
ATOM    416 CD   GLU    43      30.686  44.974-119.199  1.00  0.00
ATOM    417 OE1  GLU    43      31.893  45.422-119.123  1.00  0.00
ATOM    418 OE2  GLU    43      29.708  45.749-119.413  1.00  0.00
ATOM    419 C    GLU    43      31.846  41.909-116.587  1.00  0.00
ATOM    420 O    GLU    43      30.909  42.520-116.082  1.00  0.00
ATOM    421 N    CYS    44      32.172  40.742-116.134  1.00  0.00
ATOM    422 H    CYS    44      32.947  40.256-116.612  1.00  0.00
ATOM    423 CA   CYS    44      31.771  40.205-114.852  1.00  0.00
ATOM    424 HA   CYS    44      31.365  40.998-114.203  1.00  0.00
ATOM    425 CB   CYS    44      30.609  39.177-115.143  1.00  0.00
ATOM    426 HB2  CYS    44      30.291  38.755-114.196  1.00  0.00
ATOM    427 HB3  CYS    44      29.875  39.760-115.596  1.00  0.00
ATOM    428 SG   CYS    44      30.981  37.657-116.067  1.00  0.00
ATOM    429 C    CYS    44      32.947  39.693-114.043  1.00  0.00
ATOM    430 O    CYS    44      34.069  39.662-114.422  1.00  0.00
ATOM    431 N    LYS    45      32.580  39.331-112.847  1.00  0.00
ATOM    432 H    LYS    45      31.550  39.450-112.641  1.00  0.00
ATOM    433 CA   LYS    45      33.483  38.890-111.762  1.00  0.00
ATOM    434 HA   LYS    45      34.394  39.529-111.743  1.00  0.00
ATOM    435 CB   LYS    45      32.847  39.043-110.340  1.00  0.00
ATOM    436 HB2  LYS    45      32.520  40.009-110.091  1.00  0.00
ATOM    437 HB3  LYS    45      32.009  38.409-110.343  1.00  0.00
ATOM    438 CG   LYS    45      33.749  38.544-109.179  1.00  0.00
ATOM    439 HG2  LYS    45      33.159  38.598-108.231  1.00  0.00
ATOM    440 HG3  LYS    45      33.946  37.454-109.338  1.00  0.00
ATOM    441 CD   LYS    45      35.029  39.379-108.897  1.00  0.00
ATOM    442 HD2  LYS    45      35.345  38.982-107.921  1.00  0.00
ATOM    443 HD3  LYS    45      35.778  39.151-109.704  1.00  0.00
ATOM    444 CE   LYS    45      34.848  40.918-108.797  1.00  0.00
ATOM    445 HE2  LYS    45      34.750  41.298-109.865  1.00  0.00
ATOM    446 HE3  LYS    45      33.905  41.117-108.279  1.00  0.00
ATOM    447 NZ   LYS    45      35.978  41.604-108.141  1.00  0.00
ATOM    448 HZ1  LYS    45      36.827  40.963-108.170  1.00  0.00
ATOM    449 HZ2  LYS    45      36.156  42.450-108.715  1.00  0.00
ATOM    450 HZ3  LYS    45      35.753  41.983-107.211  1.00  0.00
ATOM    451 C    LYS    45      33.973  37.444-112.024  1.00  0.00
ATOM    452 O    LYS    45      33.208  36.562-112.288  1.00  0.00
ATOM    453 N    GLN    46      35.254  37.377-111.902  1.00  0.00
ATOM    454 H    GLN    46      35.770  38.217-111.722  1.00  0.00
ATOM    455 CA   GLN    46      36.119  36.133-111.863  1.00  0.00
ATOM    456 HA   GLN    46      35.467  35.384-112.238  1.00  0.00
ATOM    457 CB   GLN    46      37.258  36.398-112.848  1.00  0.00
ATOM    458 HB2  GLN    46      37.697  37.364-112.603  1.00  0.00
ATOM    459 HB3  GLN    46      38.088  35.679-112.723  1.00  0.00
ATOM    460 CG   GLN    46      36.803  36.494-114.256  1.00  0.00
ATOM    461 HG2  GLN    46      36.118  35.642-114.462  1.00  0.00
ATOM    462 HG3  GLN    46      36.279  37.447-114.315  1.00  0.00
ATOM    463 CD   GLN    46      38.019  36.500-115.250  1.00  0.00
ATOM    464 OE1  GLN    46      38.900  37.357-115.188  1.00  0.00
ATOM    465 NE2  GLN    46      37.968  35.603-116.213  1.00  0.00
ATOM    466 HE21 GLN    46      38.555  35.699-116.972  1.00  0.00
ATOM    467 HE22 GLN    46      37.209  34.876-116.239  1.00  0.00
ATOM    468 C    GLN    46      36.810  35.672-110.533  1.00  0.00
ATOM    469 O    GLN    46      37.355  36.553-109.849  1.00  0.00
ATOM    470 N    THR    47      36.534  34.416-110.242  1.00  0.00
ATOM    471 H    THR    47      36.008  33.839-110.877  1.00  0.00
ATOM    472 CA   THR    47      36.975  33.655-109.057  1.00  0.00
ATOM    473 HA   THR    47      38.096  33.706-109.060  1.00  0.00
ATOM    474 CB   THR    47      36.531  34.332-107.718  1.00  0.00
ATOM    475 HB   THR    47      36.949  35.361-107.734  1.00  0.00
ATOM    476 CG2  THR    47      35.027  34.542-107.587  1.00  0.00
ATOM    477 HG21 THR    47      34.547  33.540-107.634  1.00  0.00
ATOM    478 HG22 THR    47      34.781  34.938-106.573  1.00  0.00
ATOM    479 HG23 THR    47      34.759  35.204-108.333  1.00  0.00
ATOM    480 OG1  THR    47      37.090  33.567-106.644  1.00  0.00
ATOM    481 HG1  THR    47      38.068  33.594-106.566  1.00  0.00
ATOM    482 C    THR    47      36.593  32.179-109.174  1.00  0.00
ATOM    483 O    THR    47      35.818  31.783-110.041  1.00  0.00
ATOM    484 N    MET    48      37.275  31.320-108.404  1.00  0.00
ATOM    485 H    MET    48      37.720  31.763-107.601  1.00  0.00
ATOM    486 CA   MET    48      37.183  29.908-108.459  1.00  0.00
ATOM    487 HA   MET    48      37.125  29.624-109.531  1.00  0.00
ATOM    488 CB   MET    48      38.380  29.258-107.737  1.00  0.00
ATOM    489 HB2  MET    48      38.304  29.561-106.713  1.00  0.00
ATOM    490 HB3  MET    48      38.208  28.186-107.723  1.00  0.00
ATOM    491 CG   MET    48      39.724  29.668-108.354  1.00  0.00
ATOM    492 HG2  MET    48      39.690  29.779-109.404  1.00  0.00
ATOM    493 HG3  MET    48      40.122  30.582-107.934  1.00  0.00
ATOM    494 SD   MET    48      40.904  28.291-107.988  1.00  0.00
ATOM    495 CE   MET    48      42.348  28.983-108.812  1.00  0.00
ATOM    496 HE1  MET    48      43.229  28.518-108.384  1.00  0.00
ATOM    497 HE2  MET    48      42.333  28.956-109.951  1.00  0.00
ATOM    498 HE3  MET    48      42.414  30.087-108.678  1.00  0.00
ATOM    499 C    MET    48      35.811  29.481-107.864  1.00  0.00
ATOM    500 O    MET    48      35.679  29.505-106.663  1.00  0.00
ATOM    501 N    LYS    49      34.934  28.779-108.633  1.00  0.00
ATOM    502 H    LYS    49      35.294  28.610-109.600  1.00  0.00
ATOM    503 CA   LYS    49      33.901  27.830-108.276  1.00  0.00
ATOM    504 HA   LYS    49      33.679  28.031-107.236  1.00  0.00
ATOM    505 CB   LYS    49      32.635  28.235-109.189  1.00  0.00
ATOM    506 HB2  LYS    49      32.745  29.292-109.408  1.00  0.00
ATOM    507 HB3  LYS    49      32.741  27.881-110.148  1.00  0.00
ATOM    508 CG   LYS    49      31.261  28.031-108.571  1.00  0.00
ATOM    509 HG2  LYS    49      31.338  27.967-107.503  1.00  0.00
ATOM    510 HG3  LYS    49      30.720  28.911-108.830  1.00  0.00
ATOM    511 CD   LYS    49      30.613  26.809-109.193  1.00  0.00
ATOM    512 HD2  LYS    49      31.404  26.235-109.604  1.00  0.00
ATOM    513 HD3  LYS    49      30.214  26.244-108.487  1.00  0.00
ATOM    514 CE   LYS    49      29.644  27.108-110.334  1.00  0.00
ATOM    515 HE2  LYS    49      30.121  27.869-110.976  1.00  0.00
ATOM    516 HE3  LYS    49      29.469  26.250-110.952  1.00  0.00
ATOM    517 NZ   LYS    49      28.350  27.585-109.691  1.00  0.00
ATOM    518 HZ1  LYS    49      28.432  28.237-108.927  1.00  0.00
ATOM    519 HZ2  LYS    49      27.782  28.056-110.417  1.00  0.00
ATOM    520 HZ3  LYS    49      27.831  26.837-109.334  1.00  0.00
ATOM    521 C    LYS    49      34.331  26.343-108.358  1.00  0.00
ATOM    522 O    LYS    49      35.100  26.000-109.209  1.00  0.00
ATOM    523 N    THR    50      33.991  25.556-107.353  1.00  0.00
ATOM    524 H    THR    50      33.320  25.902-106.687  1.00  0.00
ATOM    525 CA   THR    50      34.640  24.248-107.139  1.00  0.00
ATOM    526 HA   THR    50      35.299  23.982-107.941  1.00  0.00
ATOM    527 CB   THR    50      35.589  24.244-105.895  1.00  0.00
ATOM    528 HB   THR    50      35.007  24.609-105.047  1.00  0.00
ATOM    529 CG2  THR    50      36.246  22.908-105.658  1.00  0.00
ATOM    530 HG21 THR    50      36.732  22.447-106.483  1.00  0.00
ATOM    531 HG22 THR    50      37.024  22.994-104.941  1.00  0.00
ATOM    532 HG23 THR    50      35.534  22.251-105.206  1.00  0.00
ATOM    533 OG1  THR    50      36.599  25.102-106.089  1.00  0.00
ATOM    534 HG1  THR    50      36.246  26.017-105.907  1.00  0.00
ATOM    535 C    THR    50      33.503  23.168-106.989  1.00  0.00
ATOM    536 O    THR    50      32.635  23.343-106.131  1.00  0.00
ATOM    537 N    GLN    51      33.569  22.197-107.852  1.00  0.00
ATOM    538 H    GLN    51      34.367  22.193-108.449  1.00  0.00
ATOM    539 CA   GLN    51      32.880  20.913-107.591  1.00  0.00
ATOM    540 HA   GLN    51      32.060  21.121-106.887  1.00  0.00
ATOM    541 CB   GLN    51      31.959  20.469-108.822  1.00  0.00
ATOM    542 HB2  GLN    51      31.277  21.264-109.006  1.00  0.00
ATOM    543 HB3  GLN    51      32.565  20.329-109.706  1.00  0.00
ATOM    544 CG   GLN    51      31.129  19.178-108.639  1.00  0.00
ATOM    545 HG2  GLN    51      31.835  18.336-108.447  1.00  0.00
ATOM    546 HG3  GLN    51      30.482  19.131-107.674  1.00  0.00
ATOM    547 CD   GLN    51      30.308  18.855-109.829  1.00  0.00
ATOM    548 OE1  GLN    51      30.746  18.916-110.997  1.00  0.00
ATOM    549 NE2  GLN    51      29.180  18.312-109.639  1.00  0.00
ATOM    550 HE21 GLN    51      28.798  17.786-110.429  1.00  0.00
ATOM    551 HE22 GLN    51      28.946  18.033-108.704  1.00  0.00
ATOM    552 C    GLN    51      33.874  19.836-107.155  1.00  0.00
ATOM    553 O    GLN    51      35.068  19.995-107.426  1.00  0.00
ATOM    554 N    ARG    52      33.478  18.835-106.344  1.00  0.00
ATOM    555 H    ARG    52      32.464  18.732-106.341  1.00  0.00
ATOM    556 CA   ARG    52      34.316  17.804-105.681  1.00  0.00
ATOM    557 HA   ARG    52      35.360  18.211-105.591  1.00  0.00
ATOM    558 CB   ARG    52      33.852  17.500-104.246  1.00  0.00
ATOM    559 HB2  ARG    52      32.884  17.057-104.301  1.00  0.00
ATOM    560 HB3  ARG    52      34.485  16.785-103.819  1.00  0.00
ATOM    561 CG   ARG    52      33.990  18.685-103.284  1.00  0.00
ATOM    562 HG2  ARG    52      33.969  18.444-102.251  1.00  0.00
ATOM    563 HG3  ARG    52      34.981  19.113-103.608  1.00  0.00
ATOM    564 CD   ARG    52      33.019  19.856-103.493  1.00  0.00
ATOM    565 HD2  ARG    52      33.389  20.684-102.882  1.00  0.00
ATOM    566 HD3  ARG    52      33.080  20.293-104.450  1.00  0.00
ATOM    567 NE   ARG    52      31.619  19.617-103.243  1.00  0.00
ATOM    568 HE   ARG    52      31.022  19.238-103.978  1.00  0.00
ATOM    569 CZ   ARG    52      31.053  19.854-102.124  1.00  0.00
ATOM    570 NH1  ARG    52      30.511  20.945-101.871  1.00  0.00
ATOM    571 HH11 ARG    52      31.028  21.692-101.451  1.00  0.00
ATOM    572 HH12 ARG    52      29.547  21.178-101.973  1.00  0.00
ATOM    573 NH2  ARG    52      31.154  18.884-101.184  1.00  0.00
ATOM    574 HH21 ARG    52      31.993  18.905-100.579  1.00  0.00
ATOM    575 HH22 ARG    52      30.491  18.103-101.032  1.00  0.00
ATOM    576 C    ARG    52      34.273  16.456-106.501  1.00  0.00
ATOM    577 O    ARG    52      33.282  15.708-106.370  1.00  0.00
ATOM    578 N    CYS    53      35.209  16.151-107.407  1.00  0.00
ATOM    579 H    CYS    53      35.969  16.764-107.522  1.00  0.00
ATOM    580 CA   CYS    53      35.210  14.868-108.141  1.00  0.00
ATOM    581 HA   CYS    53      34.262  14.924-108.711  1.00  0.00
ATOM    582 CB   CYS    53      36.398  14.726-109.133  1.00  0.00
ATOM    583 HB2  CYS    53      37.249  14.391-108.515  1.00  0.00
ATOM    584 HB3  CYS    53      36.156  13.892-109.880  1.00  0.00
ATOM    585 SG   CYS    53      36.729  16.181-110.138  1.00  0.00
ATOM    586 C    CYS    53      35.130  13.739-107.150  1.00  0.00
ATOM    587 O    CYS    53      35.906  13.680-106.165  1.00  0.00
ATOM    588 N    LYS    54      34.172  12.729-107.429  1.00  0.00
ATOM    589 H    LYS    54      33.566  12.900-108.268  1.00  0.00
ATOM    590 CA   LYS    54      34.146  11.322-106.809  1.00  0.00
ATOM    591 HA   LYS    54      34.488  11.408-105.791  1.00  0.00
ATOM    592 CB   LYS    54      32.728  10.798-106.632  1.00  0.00
ATOM    593 HB2  LYS    54      32.332  10.415-107.537  1.00  0.00
ATOM    594 HB3  LYS    54      32.716   9.980-105.958  1.00  0.00
ATOM    595 CG   LYS    54      31.653  11.811-106.086  1.00  0.00
ATOM    596 HG2  LYS    54      31.461  12.458-106.974  1.00  0.00
ATOM    597 HG3  LYS    54      30.821  11.250-105.691  1.00  0.00
ATOM    598 CD   LYS    54      32.170  12.652-104.881  1.00  0.00
ATOM    599 HD2  LYS    54      32.612  12.022-104.121  1.00  0.00
ATOM    600 HD3  LYS    54      32.953  13.239-105.269  1.00  0.00
ATOM    601 CE   LYS    54      31.206  13.682-104.254  1.00  0.00
ATOM    602 HE2  LYS    54      30.298  13.156-103.968  1.00  0.00
ATOM    603 HE3  LYS    54      31.597  14.179-103.364  1.00  0.00
ATOM    604 NZ   LYS    54      30.853  14.621-105.304  1.00  0.00
ATOM    605 HZ1  LYS    54      30.226  15.376-104.968  1.00  0.00
ATOM    606 HZ2  LYS    54      31.682  15.188-105.608  1.00  0.00
ATOM    607 HZ3  LYS    54      30.442  14.191-106.130  1.00  0.00
ATOM    608 C    LYS    54      35.129  10.531-107.694  1.00  0.00
ATOM    609 O    LYS    54      34.866  10.417-108.923  1.00  0.00
ATOM    610 N    ILE    55      36.157   9.997-107.052  1.00  0.00
ATOM    611 H    ILE    55      36.240  10.166-106.081  1.00  0.00
ATOM    612 CA   ILE    55      37.298   9.310-107.715  1.00  0.00
ATOM    613 HA   ILE    55      37.327   9.528-108.769  1.00  0.00
ATOM    614 CB   ILE    55      38.591   9.914-107.061  1.00  0.00
ATOM    615 HB   ILE    55      38.580   9.738-106.044  1.00  0.00
ATOM    616 CG2  ILE    55      39.860   9.123-107.646  1.00  0.00
ATOM    617 HG21 ILE    55      39.890   9.218-108.772  1.00  0.00
ATOM    618 HG22 ILE    55      40.803   9.597-107.296  1.00  0.00
ATOM    619 HG23 ILE    55      39.801   8.045-107.522  1.00  0.00
ATOM    620 CG1  ILE    55      38.763  11.488-107.276  1.00  0.00
ATOM    621 HG12 ILE    55      38.956  11.683-108.296  1.00  0.00
ATOM    622 HG13 ILE    55      37.914  11.990-106.868  1.00  0.00
ATOM    623 CD1  ILE    55      39.887  12.057-106.345  1.00  0.00
ATOM    624 HD11 ILE    55      39.946  13.120-106.488  1.00  0.00
ATOM    625 HD12 ILE    55      39.662  11.872-105.292  1.00  0.00
ATOM    626 HD13 ILE    55      40.905  11.658-106.725  1.00  0.00
ATOM    627 C    ILE    55      37.189   7.755-107.558  1.00  0.00
ATOM    628 O    ILE    55      36.989   7.293-106.413  1.00  0.00
ATOM    629 N    PRO    56      37.366   6.946-108.653  1.00  0.00
ATOM    630 CD   PRO    56      37.468   7.226-110.059  1.00  0.00
ATOM    631 HD2  PRO    56      38.325   7.683-110.481  1.00  0.00
ATOM    632 HD3  PRO    56      36.528   7.649-110.451  1.00  0.00
ATOM    633 CG   PRO    56      37.517   5.852-110.694  1.00  0.00
ATOM    634 HG2  PRO    56      38.506   5.439-110.871  1.00  0.00
ATOM    635 HG3  PRO    56      37.035   5.961-111.663  1.00  0.00
ATOM    636 CB   PRO    56      36.803   4.912-109.725  1.00  0.00
ATOM    637 HB2  PRO    56      36.957   3.856-109.839  1.00  0.00
ATOM    638 HB3  PRO    56      35.668   5.026-109.739  1.00  0.00
ATOM    639 CA   PRO    56      37.302   5.492-108.437  1.00  0.00
ATOM    640 HA   PRO    56      36.504   5.244-107.745  1.00  0.00
ATOM    641 C    PRO    56      38.685   4.990-107.989  1.00  0.00
ATOM    642 O    PRO    56      39.524   4.427-108.751  1.00  0.00
ATOM    643 N    CYS    57      38.915   5.131-106.657  1.00  0.00
ATOM    644 H    CYS    57      38.197   5.590-105.989  1.00  0.00
ATOM    645 CA   CYS    57      40.072   4.536-105.896  1.00  0.00
ATOM    646 HA   CYS    57      40.905   4.254-106.507  1.00  0.00
ATOM    647 CB   CYS    57      40.552   5.593-104.853  1.00  0.00
ATOM    648 HB2  CYS    57      40.975   6.534-105.423  1.00  0.00
ATOM    649 HB3  CYS    57      39.665   5.943-104.202  1.00  0.00
ATOM    650 SG   CYS    57      41.864   5.121-103.685  1.00  0.00
ATOM    651 C    CYS    57      39.638   3.249-105.164  1.00  0.00
ATOM    652 O    CYS    57      38.487   3.209-104.619  1.00  0.00
ATOM    653 N    ASN    58      40.480   2.215-105.184  1.00  0.00
ATOM    654 H    ASN    58      41.378   2.329-105.573  1.00  0.00
ATOM    655 CA   ASN    58      40.301   0.990-104.367  1.00  0.00
ATOM    656 HA   ASN    58      39.731   1.349-103.540  1.00  0.00
ATOM    657 CB   ASN    58      39.519  -0.192-105.106  1.00  0.00
ATOM    658 HB2  ASN    58      38.526   0.156-105.160  1.00  0.00
ATOM    659 HB3  ASN    58      40.125  -0.492-105.883  1.00  0.00
ATOM    660 CG   ASN    58      39.460  -1.352-104.192  1.00  0.00
ATOM    661 OD1  ASN    58      38.748  -1.271-103.176  1.00  0.00
ATOM    662 ND2  ASN    58      40.063  -2.514-104.474  1.00  0.00
ATOM    663 HD21 ASN    58      40.063  -3.283-103.752  1.00  0.00
ATOM    664 HD22 ASN    58      40.637  -2.650-105.319  1.00  0.00
ATOM    665 C    ASN    58      41.535   0.504-103.540  1.00  0.00
ATOM    666 O    ASN    58      42.717   0.374-104.046  1.00  0.00
ATOM    667 OXT  ASN    58      41.383   0.065-102.380  1.00  0.00
TER     668      ASN    58
ATOM    668 HO1  ROH   200      29.047  21.669 -93.467  1.00  0.00
ATOM    669 O1   ROH   200      28.156  21.858 -93.791  1.00  0.00
ATOM    670 C1   UYS   201      28.382  22.230 -95.090  1.00  0.00
ATOM    671 H1   UYS   201      28.886  23.237 -95.009  1.00  0.00
ATOM    672 C2   UYS   201      27.054  22.340 -95.999  1.00  0.00
ATOM    673 H2   UYS   201      27.291  23.142 -96.654  1.00  0.00
ATOM    674 N2   UYS   201      25.865  22.843 -95.235  1.00  0.00
ATOM    675 H2N  UYS   201      25.441  22.311 -94.550  1.00  0.00
ATOM    676 S1   UYS   201      25.443  24.456 -95.348  1.00  0.00
ATOM    677 O1S  UYS   201      24.878  24.729 -96.631  1.00  0.00
ATOM    678 O2S  UYS   201      26.708  25.169 -95.213  1.00  0.00
ATOM    679 O3S  UYS   201      24.526  24.702 -94.318  1.00  0.00
ATOM    680 C3   UYS   201      26.723  21.007 -96.798  1.00  0.00
ATOM    681 H3   UYS   201      26.329  20.180 -96.114  1.00  0.00
ATOM    682 O3   UYS   201      25.630  21.394 -97.714  1.00  0.00
ATOM    683 H3O  UYS   201      25.361  20.774 -98.345  1.00  0.00
ATOM    684 C4   UYS   201      27.943  20.402 -97.518  1.00  0.00
ATOM    685 H4   UYS   201      28.209  21.103 -98.361  1.00  0.00
ATOM    686 C5   UYS   201      29.020  20.084 -96.484  1.00  0.00
ATOM    687 H5   UYS   201      28.719  19.361 -95.753  1.00  0.00
ATOM    688 C6   UYS   201      30.331  19.604 -97.129  1.00  0.00
ATOM    689 H62  UYS   201      30.062  18.686 -97.734  1.00  0.00
ATOM    690 H61  UYS   201      31.090  19.320 -96.437  1.00  0.00
ATOM    691 O6   UYS   201      30.747  20.467 -98.221  1.00  0.00
ATOM    692 O5   UYS   201      29.366  21.339 -95.711  1.00  0.00
ATOM    693 O4   UYS   201      27.567  19.135 -98.079  1.00  0.00
ATOM    694 C1   YuB   202      27.429  19.218 -99.579  1.00  0.00
ATOM    695 H1   YuB   202      28.167  19.807-100.060  1.00  0.00
ATOM    696 O5   YuB   202      26.084  19.772 -99.896  1.00  0.00
ATOM    697 C5   YuB   202      25.809  20.155-101.312  1.00  0.00
ATOM    698 H5   YuB   202      24.836  20.577-101.238  1.00  0.00
ATOM    699 C6   YuB   202      26.707  21.422-101.854  1.00  0.00
ATOM    700 O6A  YuB   202      27.928  21.378-101.724  1.00  0.00
ATOM    701 O6B  YuB   202      26.101  22.457-102.267  1.00  0.00
ATOM    702 C4   YuB   202      25.887  18.854-102.162  1.00  0.00
ATOM    703 H4   YuB   202      24.975  18.354-102.116  1.00  0.00
ATOM    704 C3   YuB   202      27.053  17.826-101.734  1.00  0.00
ATOM    705 H3   YuB   202      27.894  18.280-102.259  1.00  0.00
ATOM    706 O3   YuB   202      26.665  16.405-102.060  1.00  0.00
ATOM    707 H3O  YuB   202      27.276  15.738-101.605  1.00  0.00
ATOM    708 C2   YuB   202      27.420  17.857-100.266  1.00  0.00
ATOM    709 H2   YuB   202      26.842  17.227 -99.586  1.00  0.00
ATOM    710 O2   YuB   202      28.778  17.240-100.272  1.00  0.00
ATOM    711 O4   YuB   202      26.038  19.272-103.532  1.00  0.00
ATOM    712 C1   UYS   203      25.823  18.248-104.697  1.00  0.00
ATOM    713 H1   UYS   203      26.282  17.362-104.463  1.00  0.00
ATOM    714 C2   UYS   203      26.650  18.561-105.990  1.00  0.00
ATOM    715 H2   UYS   203      26.643  17.759-106.695  1.00  0.00
ATOM    716 N2   UYS   203      28.112  18.779-105.599  1.00  0.00
ATOM    717 H2N  UYS   203      28.226  19.600-105.067  1.00  0.00
ATOM    718 S1   UYS   203      29.116  17.507-105.808  1.00  0.00
ATOM    719 O1S  UYS   203      30.418  18.028-105.509  1.00  0.00
ATOM    720 O2S  UYS   203      29.025  17.009-107.181  1.00  0.00
ATOM    721 O3S  UYS   203      28.800  16.594-104.804  1.00  0.00
ATOM    722 C3   UYS   203      26.036  19.927-106.618  1.00  0.00
ATOM    723 H3   UYS   203      26.437  20.647-105.958  1.00  0.00
ATOM    724 O3   UYS   203      26.549  20.023-107.988  1.00  0.00
ATOM    725 H3O  UYS   203      26.228  20.783-108.515  1.00  0.00
ATOM    726 C4   UYS   203      24.209  19.924-106.776  1.00  0.00
ATOM    727 H4   UYS   203      24.080  19.427-107.890  1.00  0.00
ATOM    728 C5   UYS   203      23.851  19.337-105.473  1.00  0.00
ATOM    729 H5   UYS   203      23.653  20.168-104.655  1.00  0.00
ATOM    730 C6   UYS   203      22.193  18.956-105.666  1.00  0.00
ATOM    731 H62  UYS   203      21.661  19.767-105.912  1.00  0.00
ATOM    732 H61  UYS   203      21.907  18.740-104.660  1.00  0.00
ATOM    733 O6   UYS   203      21.917  17.939-106.486  1.00  0.00
ATOM    734 O5   UYS   203      24.380  18.096-105.019  1.00  0.00
ATOM    735 O4   UYS   203      23.787  21.288-106.695  1.00  0.00
ATOM    736 C1   YuB   204      23.395  21.891-107.951  1.00  0.00
ATOM    737 H1   YuB   204      23.088  20.951-108.358  1.00  0.00
ATOM    738 O5   YuB   204      24.545  22.323-108.603  1.00  0.00
ATOM    739 C5   YuB   204      24.705  23.906-108.704  1.00  0.00
ATOM    740 H5   YuB   204      24.684  24.304-107.626  1.00  0.00
ATOM    741 C6   YuB   204      26.241  24.285-109.259  1.00  0.00
ATOM    742 O6A  YuB   204      26.912  23.713-110.087  1.00  0.00
ATOM    743 O6B  YuB   204      26.767  25.295-108.808  1.00  0.00
ATOM    744 C4   YuB   204      23.648  24.561-109.500  1.00  0.00
ATOM    745 H4   YuB   204      23.813  25.637-109.498  1.00  0.00
ATOM    746 C3   YuB   204      22.371  24.027-108.897  1.00  0.00
ATOM    747 H3   YuB   204      21.783  23.532-109.746  1.00  0.00
ATOM    748 O3   YuB   204      21.567  25.228-108.649  1.00  0.00
ATOM    749 H3O  YuB   204      21.027  25.027-107.838  1.00  0.00
ATOM    750 C2   YuB   204      22.287  22.998-107.749  1.00  0.00
ATOM    751 H2   YuB   204      22.716  23.570-106.920  1.00  0.00
ATOM    752 O2   YuB   204      20.830  22.554-107.567  1.00  0.00
ATOM    753 O4   YuB   204      23.729  24.119-111.021  1.00  0.00
ATOM    754 C1   UYS   205      22.841  24.860-111.910  1.00  0.00
ATOM    755 H1   UYS   205      21.875  25.075-111.768  1.00  0.00
ATOM    756 C2   UYS   205      22.716  24.142-113.288  1.00  0.00
ATOM    757 H2   UYS   205      22.133  25.010-113.738  1.00  0.00
ATOM    758 N2   UYS   205      21.956  22.793-112.967  1.00  0.00
ATOM    759 H2N  UYS   205      22.489  21.980-112.914  1.00  0.00
ATOM    760 S1   UYS   205      20.360  22.862-113.106  1.00  0.00
ATOM    761 O1S  UYS   205      19.901  21.444-113.101  1.00  0.00
ATOM    762 O2S  UYS   205      19.862  23.475-114.298  1.00  0.00
ATOM    763 O3S  UYS   205      19.848  23.550-111.947  1.00  0.00
ATOM    764 C3   UYS   205      24.011  23.944-114.012  1.00  0.00
ATOM    765 H3   UYS   205      24.884  23.382-113.548  1.00  0.00
ATOM    766 O3   UYS   205      23.723  23.211-115.274  1.00  0.00
ATOM    767 H3O  UYS   205      23.246  22.407-114.914  1.00  0.00
ATOM    768 C4   UYS   205      24.597  25.334-114.283  1.00  0.00
ATOM    769 H4   UYS   205      24.048  25.522-115.109  1.00  0.00
ATOM    770 C5   UYS   205      24.600  26.213-113.054  1.00  0.00
ATOM    771 H5   UYS   205      25.499  25.775-112.664  1.00  0.00
ATOM    772 C6   UYS   205      25.149  27.619-113.440  1.00  0.00
ATOM    773 H62  UYS   205      25.007  27.945-114.455  1.00  0.00
ATOM    774 H61  UYS   205      26.178  27.598-113.478  1.00  0.00
ATOM    775 O6   UYS   205      24.877  28.705-112.490  1.00  0.00
ATOM    776 O5   UYS   205      23.527  26.215-112.181  1.00  0.00
ATOM    777 O4   UYS   205      25.976  25.380-114.937  1.00  0.00
ATOM    778 C1   2un   206      26.027  25.544-116.452  1.00  0.00
ATOM    779 H1   2un   206      25.126  26.392-116.412  1.00  0.00
ATOM    780 O5   2un   206      25.772  24.286-117.102  1.00  0.00
ATOM    781 C5   2un   206      26.878  23.421-117.312  1.00  0.00
ATOM    782 C6   2un   206      26.443  22.087-117.873  1.00  0.00
ATOM    783 O6B  2un   206      25.218  21.836-118.151  1.00  0.00
ATOM    784 O6A  2un   206      27.330  21.169-117.982  1.00  0.00
ATOM    785 C4   2un   206      28.165  23.804-117.156  1.00  0.00
ATOM    786 H4   2un   206      29.043  23.187-117.440  1.00  0.00
ATOM    787 C3   2un   206      28.560  25.244-116.786  1.00  0.00
ATOM    788 H3   2un   206      29.392  25.686-117.282  1.00  0.00
ATOM    789 O3   2un   206      29.140  24.928-115.468  1.00  0.00
ATOM    790 H3O  2un   206      28.421  24.543-114.997  1.00  0.00
ATOM    791 C2   2un   206      27.389  26.277-116.763  1.00  0.00
ATOM    792 H2   2un   206      27.619  27.130-115.919  1.00  0.00
ATOM    793 O2   2un   206      27.315  26.943-117.948  1.00  0.00
ATOM    794 S1   SO3   207      32.303  20.574 -98.630  1.00  0.00
ATOM    795 O1   SO3   207      32.805  19.336 -99.223  1.00  0.00
ATOM    796 O2   SO3   207      33.040  20.897 -97.451  1.00  0.00
ATOM    797 O3   SO3   207      32.257  21.676 -99.522  1.00  0.00
ATOM    798 S1   SO3   208      28.992  15.748 -99.631  1.00  0.00
ATOM    799 O1   SO3   208      28.175  15.549 -98.438  1.00  0.00
ATOM    800 O2   SO3   208      30.404  15.711 -99.448  1.00  0.00
ATOM    801 O3   SO3   208      28.542  14.864-100.621  1.00  0.00
ATOM    802 S1   SO3   209      21.263  16.502-106.077  1.00  0.00
ATOM    803 O1   SO3   209      19.997  16.846-105.412  1.00  0.00
ATOM    804 O2   SO3   209      22.232  15.811-105.143  1.00  0.00
ATOM    805 O3   SO3   209      21.059  15.804-107.354  1.00  0.00
ATOM    806 S1   SO3   210      19.944  22.887-106.245  1.00  0.00
ATOM    807 O1   SO3   210      20.797  22.568-105.130  1.00  0.00
ATOM    808 O2   SO3   210      18.902  21.900-106.393  1.00  0.00
ATOM    809 O3   SO3   210      19.699  24.280-106.482  1.00  0.00
ATOM    810 S1   SO3   211      26.028  29.772-112.138  1.00  0.00
ATOM    811 O1   SO3   211      27.139  28.967-111.633  1.00  0.00
ATOM    812 O2   SO3   211      25.430  30.727-111.239  1.00  0.00
ATOM    813 O3   SO3   211      26.296  30.388-113.394  1.00  0.00
ATOM    814 S1   SO3   212      27.045  28.461-117.977  1.00  0.00
ATOM    815 O1   SO3   212      26.967  28.894-119.376  1.00  0.00
ATOM    816 O2   SO3   212      28.143  29.096-117.320  1.00  0.00
ATOM    817 O3   SO3   212      25.728  28.651-117.348  1.00  0.00
TER     818      SO3   212
END
