# Supplementary material for: Interactions of Pleiotrophin with a Structurally Defined Heparin Hexasaccharide
Source: Biomolecules. 2021 Dec 30;12(1):50. doi: 10.3390/biom12010050 (PMC8773689; doi:10.3390/biom12010050)
Supplement: Supplementary file 1 [file biomolecules-12-00050-s001.zip › PDB/ntd-3-1-1.pdb]

ATOM      1 N    SER    13      30.511  43.812-129.984  1.00  0.00
ATOM      2 H1   SER    13      30.335  43.212-129.114  1.00  0.00
ATOM      3 H2   SER    13      30.027  44.704-129.873  1.00  0.00
ATOM      4 H3   SER    13      31.520  43.951-129.863  1.00  0.00
ATOM      5 CA   SER    13      30.131  43.102-131.247  1.00  0.00
ATOM      6 HA   SER    13      28.989  43.104-131.126  1.00  0.00
ATOM      7 CB   SER    13      30.446  43.943-132.466  1.00  0.00
ATOM      8 HB2  SER    13      31.504  44.252-132.492  1.00  0.00
ATOM      9 HB3  SER    13      30.167  43.422-133.406  1.00  0.00
ATOM     10 OG   SER    13      29.596  45.078-132.352  1.00  0.00
ATOM     11 HG   SER    13      29.019  45.059-133.177  1.00  0.00
ATOM     12 C    SER    13      30.739  41.712-131.494  1.00  0.00
ATOM     13 O    SER    13      30.443  41.140-132.514  1.00  0.00
ATOM     14 N    ASP    14      31.638  41.227-130.624  1.00  0.00
ATOM     15 H    ASP    14      31.873  41.824-129.810  1.00  0.00
ATOM     16 CA   ASP    14      32.584  40.091-130.904  1.00  0.00
ATOM     17 HA   ASP    14      32.398  39.548-131.786  1.00  0.00
ATOM     18 CB   ASP    14      34.041  40.665-130.955  1.00  0.00
ATOM     19 HB2  ASP    14      34.688  39.787-130.942  1.00  0.00
ATOM     20 HB3  ASP    14      34.193  41.238-131.906  1.00  0.00
ATOM     21 CG   ASP    14      34.536  41.607-129.840  1.00  0.00
ATOM     22 OD1  ASP    14      33.936  41.619-128.757  1.00  0.00
ATOM     23 OD2  ASP    14      35.506  42.316-130.114  1.00  0.00
ATOM     24 C    ASP    14      32.399  38.931-129.782  1.00  0.00
ATOM     25 O    ASP    14      33.271  38.166-129.436  1.00  0.00
ATOM     26 N    CYS    15      31.138  38.817-129.384  1.00  0.00
ATOM     27 H    CYS    15      30.475  39.475-129.832  1.00  0.00
ATOM     28 CA   CYS    15      30.558  37.756-128.599  1.00  0.00
ATOM     29 HA   CYS    15      31.121  37.758-127.636  1.00  0.00
ATOM     30 CB   CYS    15      29.107  38.144-128.166  1.00  0.00
ATOM     31 HB2  CYS    15      28.989  39.084-127.612  1.00  0.00
ATOM     32 HB3  CYS    15      28.494  38.251-129.116  1.00  0.00
ATOM     33 SG   CYS    15      28.162  36.835-127.229  1.00  0.00
ATOM     34 C    CYS    15      30.733  36.334-129.232  1.00  0.00
ATOM     35 O    CYS    15      29.959  35.965-130.203  1.00  0.00
ATOM     36 N    GLY    16      31.695  35.613-128.740  1.00  0.00
ATOM     37 H    GLY    16      32.117  35.851-127.846  1.00  0.00
ATOM     38 CA   GLY    16      31.847  34.130-129.063  1.00  0.00
ATOM     39 HA2  GLY    16      31.643  33.786-130.009  1.00  0.00
ATOM     40 HA3  GLY    16      32.844  33.969-128.805  1.00  0.00
ATOM     41 C    GLY    16      30.974  33.290-128.178  1.00  0.00
ATOM     42 O    GLY    16      30.098  33.775-127.475  1.00  0.00
ATOM     43 N    GLU    17      31.210  31.984-128.255  1.00  0.00
ATOM     44 H    GLU    17      31.966  31.693-128.810  1.00  0.00
ATOM     45 CA   GLU    17      30.627  30.926-127.370  1.00  0.00
ATOM     46 HA   GLU    17      29.725  31.381-127.067  1.00  0.00
ATOM     47 CB   GLU    17      30.412  29.650-128.200  1.00  0.00
ATOM     48 HB2  GLU    17      31.339  29.386-128.731  1.00  0.00
ATOM     49 HB3  GLU    17      30.195  28.779-127.542  1.00  0.00
ATOM     50 CG   GLU    17      29.175  29.932-129.062  1.00  0.00
ATOM     51 HG2  GLU    17      29.151  30.968-129.406  1.00  0.00
ATOM     52 HG3  GLU    17      29.164  29.335-130.010  1.00  0.00
ATOM     53 CD   GLU    17      27.782  29.646-128.386  1.00  0.00
ATOM     54 OE1  GLU    17      26.815  29.293-129.129  1.00  0.00
ATOM     55 OE2  GLU    17      27.678  29.757-127.105  1.00  0.00
ATOM     56 C    GLU    17      31.350  30.705-125.981  1.00  0.00
ATOM     57 O    GLU    17      32.465  31.294-125.732  1.00  0.00
ATOM     58 N    TRP    18      30.714  29.884-125.147  1.00  0.00
ATOM     59 H    TRP    18      29.720  29.634-125.274  1.00  0.00
ATOM     60 CA   TRP    18      31.528  29.107-124.196  1.00  0.00
ATOM     61 HA   TRP    18      31.986  29.685-123.313  1.00  0.00
ATOM     62 CB   TRP    18      30.603  28.156-123.414  1.00  0.00
ATOM     63 HB2  TRP    18      29.955  27.536-124.074  1.00  0.00
ATOM     64 HB3  TRP    18      31.333  27.476-122.919  1.00  0.00
ATOM     65 CG   TRP    18      29.824  28.831-122.327  1.00  0.00
ATOM     66 CD1  TRP    18      28.501  28.926-122.381  1.00  0.00
ATOM     67 HD1  TRP    18      27.830  28.438-123.077  1.00  0.00
ATOM     68 NE1  TRP    18      28.075  29.610-121.264  1.00  0.00
ATOM     69 HE1  TRP    18      27.137  30.109-121.284  1.00  0.00
ATOM     70 CE2  TRP    18      29.135  30.079-120.426  1.00  0.00
ATOM     71 CZ2  TRP    18      29.075  30.787-119.253  1.00  0.00
ATOM     72 HZ2  TRP    18      28.119  30.977-118.782  1.00  0.00
ATOM     73 CH2  TRP    18      30.284  30.993-118.578  1.00  0.00
ATOM     74 HH2  TRP    18      30.353  31.417-117.620  1.00  0.00
ATOM     75 CZ3  TRP    18      31.480  30.538-119.185  1.00  0.00
ATOM     76 HZ3  TRP    18      32.386  30.704-118.677  1.00  0.00
ATOM     77 CE3  TRP    18      31.486  29.707-120.350  1.00  0.00
ATOM     78 HE3  TRP    18      32.435  29.401-120.862  1.00  0.00
ATOM     79 CD2  TRP    18      30.255  29.498-121.052  1.00  0.00
ATOM     80 C    TRP    18      32.657  28.278-124.904  1.00  0.00
ATOM     81 O    TRP    18      32.375  27.357-125.693  1.00  0.00
ATOM     82 N    GLN    19      33.904  28.578-124.620  1.00  0.00
ATOM     83 H    GLN    19      34.077  29.472-124.246  1.00  0.00
ATOM     84 CA   GLN    19      35.088  27.763-125.033  1.00  0.00
ATOM     85 HA   GLN    19      34.851  27.298-125.962  1.00  0.00
ATOM     86 CB   GLN    19      36.273  28.621-125.372  1.00  0.00
ATOM     87 HB2  GLN    19      36.482  29.160-124.569  1.00  0.00
ATOM     88 HB3  GLN    19      37.012  27.857-125.640  1.00  0.00
ATOM     89 CG   GLN    19      35.979  29.461-126.603  1.00  0.00
ATOM     90 HG2  GLN    19      35.247  28.915-127.228  1.00  0.00
ATOM     91 HG3  GLN    19      35.497  30.405-126.235  1.00  0.00
ATOM     92 CD   GLN    19      37.281  29.723-127.390  1.00  0.00
ATOM     93 OE1  GLN    19      37.903  28.782-128.008  1.00  0.00
ATOM     94 NE2  GLN    19      37.876  30.902-127.432  1.00  0.00
ATOM     95 HE21 GLN    19      38.624  31.031-128.066  1.00  0.00
ATOM     96 HE22 GLN    19      37.519  31.717-126.951  1.00  0.00
ATOM     97 C    GLN    19      35.529  26.759-123.904  1.00  0.00
ATOM     98 O    GLN    19      36.048  27.263-122.907  1.00  0.00
ATOM     99 N    TRP    20      35.569  25.439-124.293  1.00  0.00
ATOM    100 H    TRP    20      35.419  25.229-125.284  1.00  0.00
ATOM    101 CA   TRP    20      35.927  24.400-123.308  1.00  0.00
ATOM    102 HA   TRP    20      35.740  24.784-122.233  1.00  0.00
ATOM    103 CB   TRP    20      34.931  23.178-123.511  1.00  0.00
ATOM    104 HB2  TRP    20      35.118  22.546-124.429  1.00  0.00
ATOM    105 HB3  TRP    20      35.074  22.500-122.593  1.00  0.00
ATOM    106 CG   TRP    20      33.476  23.639-123.560  1.00  0.00
ATOM    107 CD1  TRP    20      32.716  23.780-124.693  1.00  0.00
ATOM    108 HD1  TRP    20      33.091  23.568-125.676  1.00  0.00
ATOM    109 NE1  TRP    20      31.431  24.241-124.394  1.00  0.00
ATOM    110 HE1  TRP    20      30.823  24.577-125.063  1.00  0.00
ATOM    111 CE2  TRP    20      31.308  24.241-123.054  1.00  0.00
ATOM    112 CZ2  TRP    20      30.234  24.641-122.175  1.00  0.00
ATOM    113 HZ2  TRP    20      29.432  25.119-122.684  1.00  0.00
ATOM    114 CH2  TRP    20      30.345  24.427-120.783  1.00  0.00
ATOM    115 HH2  TRP    20      29.537  24.630-120.122  1.00  0.00
ATOM    116 CZ3  TRP    20      31.538  23.978-120.184  1.00  0.00
ATOM    117 HZ3  TRP    20      31.657  23.735-119.181  1.00  0.00
ATOM    118 CE3  TRP    20      32.654  23.854-121.059  1.00  0.00
ATOM    119 HE3  TRP    20      33.523  23.448-120.617  1.00  0.00
ATOM    120 CD2  TRP    20      32.592  23.909-122.485  1.00  0.00
ATOM    121 C    TRP    20      37.408  24.019-123.449  1.00  0.00
ATOM    122 O    TRP    20      38.102  24.190-124.464  1.00  0.00
ATOM    123 N    SER    21      37.937  23.455-122.314  1.00  0.00
ATOM    124 H    SER    21      37.559  23.591-121.405  1.00  0.00
ATOM    125 CA   SER    21      39.268  22.780-122.303  1.00  0.00
ATOM    126 HA   SER    21      39.828  23.026-123.208  1.00  0.00
ATOM    127 CB   SER    21      40.057  23.350-121.138  1.00  0.00
ATOM    128 HB2  SER    21      41.109  22.962-121.152  1.00  0.00
ATOM    129 HB3  SER    21      40.086  24.426-121.267  1.00  0.00
ATOM    130 OG   SER    21      39.369  23.121-119.893  1.00  0.00
ATOM    131 HG   SER    21      39.559  22.220-119.604  1.00  0.00
ATOM    132 C    SER    21      38.996  21.174-122.149  1.00  0.00
ATOM    133 O    SER    21      37.884  20.675-122.219  1.00  0.00
ATOM    134 N    VAL    22      40.139  20.437-122.059  1.00  0.00
ATOM    135 H    VAL    22      40.937  20.985-121.839  1.00  0.00
ATOM    136 CA   VAL    22      40.153  18.950-121.770  1.00  0.00
ATOM    137 HA   VAL    22      39.156  18.482-122.006  1.00  0.00
ATOM    138 CB   VAL    22      41.357  18.326-122.516  1.00  0.00
ATOM    139 HB   VAL    22      41.379  18.556-123.582  1.00  0.00
ATOM    140 CG1  VAL    22      42.745  18.751-121.878  1.00  0.00
ATOM    141 HG11 VAL    22      43.593  18.181-122.321  1.00  0.00
ATOM    142 HG12 VAL    22      43.058  19.839-121.955  1.00  0.00
ATOM    143 HG13 VAL    22      42.866  18.525-120.781  1.00  0.00
ATOM    144 CG2  VAL    22      41.369  16.796-122.466  1.00  0.00
ATOM    145 HG21 VAL    22      41.665  16.378-121.544  1.00  0.00
ATOM    146 HG22 VAL    22      40.340  16.486-122.714  1.00  0.00
ATOM    147 HG23 VAL    22      42.091  16.407-123.189  1.00  0.00
ATOM    148 C    VAL    22      40.333  18.707-120.201  1.00  0.00
ATOM    149 O    VAL    22      40.701  19.628-119.437  1.00  0.00
ATOM    150 N    CYS    23      39.914  17.523-119.750  1.00  0.00
ATOM    151 H    CYS    23      39.370  16.913-120.370  1.00  0.00
ATOM    152 CA   CYS    23      40.003  17.115-118.332  1.00  0.00
ATOM    153 HA   CYS    23      39.735  17.979-117.742  1.00  0.00
ATOM    154 CB   CYS    23      39.289  15.795-118.133  1.00  0.00
ATOM    155 HB2  CYS    23      39.990  15.100-118.648  1.00  0.00
ATOM    156 HB3  CYS    23      39.364  15.536-117.005  1.00  0.00
ATOM    157 SG   CYS    23      37.528  16.084-118.695  1.00  0.00
ATOM    158 C    CYS    23      41.501  16.858-117.900  1.00  0.00
ATOM    159 O    CYS    23      42.190  16.211-118.641  1.00  0.00
ATOM    160 N    VAL    24      41.963  17.371-116.766  1.00  0.00
ATOM    161 H    VAL    24      41.500  18.185-116.416  1.00  0.00
ATOM    162 CA   VAL    24      43.088  16.836-116.033  1.00  0.00
ATOM    163 HA   VAL    24      43.607  16.123-116.721  1.00  0.00
ATOM    164 CB   VAL    24      44.051  17.906-115.456  1.00  0.00
ATOM    165 HB   VAL    24      44.586  17.563-114.575  1.00  0.00
ATOM    166 CG1  VAL    24      44.998  18.294-116.587  1.00  0.00
ATOM    167 HG11 VAL    24      44.439  18.738-117.379  1.00  0.00
ATOM    168 HG12 VAL    24      45.626  19.128-116.201  1.00  0.00
ATOM    169 HG13 VAL    24      45.551  17.406-116.916  1.00  0.00
ATOM    170 CG2  VAL    24      43.212  19.111-114.940  1.00  0.00
ATOM    171 HG21 VAL    24      42.796  19.705-115.732  1.00  0.00
ATOM    172 HG22 VAL    24      42.418  18.827-114.191  1.00  0.00
ATOM    173 HG23 VAL    24      43.834  19.895-114.450  1.00  0.00
ATOM    174 C    VAL    24      42.505  16.090-114.824  1.00  0.00
ATOM    175 O    VAL    24      41.429  16.400-114.281  1.00  0.00
ATOM    176 N    PRO    25      43.260  15.065-114.309  1.00  0.00
ATOM    177 CD   PRO    25      44.413  14.484-114.921  1.00  0.00
ATOM    178 HD2  PRO    25      45.339  15.033-114.981  1.00  0.00
ATOM    179 HD3  PRO    25      44.257  14.201-115.957  1.00  0.00
ATOM    180 CG   PRO    25      44.737  13.192-114.110  1.00  0.00
ATOM    181 HG2  PRO    25      45.401  13.351-113.240  1.00  0.00
ATOM    182 HG3  PRO    25      45.060  12.444-114.752  1.00  0.00
ATOM    183 CB   PRO    25      43.334  12.817-113.596  1.00  0.00
ATOM    184 HB2  PRO    25      43.275  12.059-112.794  1.00  0.00
ATOM    185 HB3  PRO    25      42.720  12.395-114.433  1.00  0.00
ATOM    186 CA   PRO    25      42.826  14.182-113.236  1.00  0.00
ATOM    187 HA   PRO    25      41.734  14.016-113.417  1.00  0.00
ATOM    188 C    PRO    25      43.235  14.776-111.841  1.00  0.00
ATOM    189 O    PRO    25      44.234  15.483-111.754  1.00  0.00
ATOM    190 N    THR    26      42.492  14.487-110.794  1.00  0.00
ATOM    191 H    THR    26      41.672  14.006-111.083  1.00  0.00
ATOM    192 CA   THR    26      42.619  15.148-109.492  1.00  0.00
ATOM    193 HA   THR    26      43.697  15.196-109.247  1.00  0.00
ATOM    194 CB   THR    26      42.260  16.640-109.487  1.00  0.00
ATOM    195 HB   THR    26      42.346  17.193-110.426  1.00  0.00
ATOM    196 CG2  THR    26      40.788  16.995-109.135  1.00  0.00
ATOM    197 HG21 THR    26      40.524  16.536-108.151  1.00  0.00
ATOM    198 HG22 THR    26      40.801  18.076-108.931  1.00  0.00
ATOM    199 HG23 THR    26      40.098  16.717-109.912  1.00  0.00
ATOM    200 OG1  THR    26      43.028  17.275-108.555  1.00  0.00
ATOM    201 HG1  THR    26      43.956  17.087-108.629  1.00  0.00
ATOM    202 C    THR    26      42.047  14.381-108.284  1.00  0.00
ATOM    203 O    THR    26      41.021  13.635-108.358  1.00  0.00
ATOM    204 N    SER    27      42.616  14.623-107.167  1.00  0.00
ATOM    205 H    SER    27      43.334  15.323-107.237  1.00  0.00
ATOM    206 CA   SER    27      42.233  14.039-105.833  1.00  0.00
ATOM    207 HA   SER    27      42.985  14.319-105.102  1.00  0.00
ATOM    208 CB   SER    27      40.912  14.726-105.471  1.00  0.00
ATOM    209 HB2  SER    27      40.755  15.646-106.040  1.00  0.00
ATOM    210 HB3  SER    27      40.094  14.105-105.745  1.00  0.00
ATOM    211 OG   SER    27      40.733  14.831-104.062  1.00  0.00
ATOM    212 HG   SER    27      40.979  15.751-103.769  1.00  0.00
ATOM    213 C    SER    27      42.284  12.475-105.680  1.00  0.00
ATOM    214 O    SER    27      42.618  11.716-106.554  1.00  0.00
ATOM    215 N    GLY    28      41.964  12.023-104.470  1.00  0.00
ATOM    216 H    GLY    28      41.538  12.714-103.894  1.00  0.00
ATOM    217 CA   GLY    28      42.299  10.712-103.869  1.00  0.00
ATOM    218 HA2  GLY    28      43.254  10.376-104.177  1.00  0.00
ATOM    219 HA3  GLY    28      42.130  10.853-102.800  1.00  0.00
ATOM    220 C    GLY    28      41.273   9.557-104.224  1.00  0.00
ATOM    221 O    GLY    28      40.112   9.776-104.581  1.00  0.00
ATOM    222 N    ASP    29      41.747   8.313-104.182  1.00  0.00
ATOM    223 H    ASP    29      42.702   8.164-103.929  1.00  0.00
ATOM    224 CA   ASP    29      40.918   7.131-104.415  1.00  0.00
ATOM    225 HA   ASP    29      41.499   6.233-104.094  1.00  0.00
ATOM    226 CB   ASP    29      39.587   6.994-103.608  1.00  0.00
ATOM    227 HB2  ASP    29      38.930   7.873-103.637  1.00  0.00
ATOM    228 HB3  ASP    29      38.888   6.230-104.088  1.00  0.00
ATOM    229 CG   ASP    29      39.643   6.679-102.127  1.00  0.00
ATOM    230 OD1  ASP    29      38.661   6.202-101.519  1.00  0.00
ATOM    231 OD2  ASP    29      40.632   7.033-101.432  1.00  0.00
ATOM    232 C    ASP    29      40.629   6.854-105.927  1.00  0.00
ATOM    233 O    ASP    29      41.625   6.518-106.647  1.00  0.00
ATOM    234 N    CYS    30      39.443   7.110-106.483  1.00  0.00
ATOM    235 H    CYS    30      38.790   7.651-105.889  1.00  0.00
ATOM    236 CA   CYS    30      39.126   7.054-107.920  1.00  0.00
ATOM    237 HA   CYS    30      39.776   6.355-108.449  1.00  0.00
ATOM    238 CB   CYS    30      37.628   6.607-107.989  1.00  0.00
ATOM    239 HB2  CYS    30      37.545   5.624-107.442  1.00  0.00
ATOM    240 HB3  CYS    30      37.081   7.367-107.452  1.00  0.00
ATOM    241 SG   CYS    30      36.822   6.536-109.613  1.00  0.00
ATOM    242 C    CYS    30      39.373   8.432-108.608  1.00  0.00
ATOM    243 O    CYS    30      39.094   9.460-108.020  1.00  0.00
ATOM    244 N    GLY    31      39.918   8.498-109.804  1.00  0.00
ATOM    245 H    GLY    31      39.997   7.628-110.343  1.00  0.00
ATOM    246 CA   GLY    31      40.486   9.724-110.407  1.00  0.00
ATOM    247 HA2  GLY    31      41.098  10.236-109.721  1.00  0.00
ATOM    248 HA3  GLY    31      41.152   9.423-111.264  1.00  0.00
ATOM    249 C    GLY    31      39.419  10.672-110.945  1.00  0.00
ATOM    250 O    GLY    31      38.969  10.498-112.032  1.00  0.00
ATOM    251 N    LEU    32      38.864  11.444-110.089  1.00  0.00
ATOM    252 H    LEU    32      39.077  11.310-109.084  1.00  0.00
ATOM    253 CA   LEU    32      37.767  12.423-110.385  1.00  0.00
ATOM    254 HA   LEU    32      37.190  11.894-111.147  1.00  0.00
ATOM    255 CB   LEU    32      36.977  12.731-109.077  1.00  0.00
ATOM    256 HB2  LEU    32      36.530  11.800-108.720  1.00  0.00
ATOM    257 HB3  LEU    32      37.673  13.048-108.356  1.00  0.00
ATOM    258 CG   LEU    32      35.746  13.717-109.247  1.00  0.00
ATOM    259 HG   LEU    32      35.914  14.769-109.462  1.00  0.00
ATOM    260 CD1  LEU    32      34.635  13.197-110.190  1.00  0.00
ATOM    261 HD11 LEU    32      33.855  13.995-110.196  1.00  0.00
ATOM    262 HD12 LEU    32      34.965  12.876-111.167  1.00  0.00
ATOM    263 HD13 LEU    32      34.105  12.319-109.893  1.00  0.00
ATOM    264 CD2  LEU    32      35.034  13.966-107.879  1.00  0.00
ATOM    265 HD21 LEU    32      34.774  14.961-107.843  1.00  0.00
ATOM    266 HD22 LEU    32      34.021  13.410-107.747  1.00  0.00
ATOM    267 HD23 LEU    32      35.761  13.735-107.031  1.00  0.00
ATOM    268 C    LEU    32      38.382  13.743-110.896  1.00  0.00
ATOM    269 O    LEU    32      38.595  14.707-110.158  1.00  0.00
ATOM    270 N    GLY    33      38.682  13.769-112.194  1.00  0.00
ATOM    271 H    GLY    33      38.383  12.950-112.746  1.00  0.00
ATOM    272 CA   GLY    33      39.235  14.922-112.875  1.00  0.00
ATOM    273 HA2  GLY    33      39.938  15.445-112.202  1.00  0.00
ATOM    274 HA3  GLY    33      39.733  14.609-113.761  1.00  0.00
ATOM    275 C    GLY    33      38.230  16.053-113.280  1.00  0.00
ATOM    276 O    GLY    33      37.043  15.786-113.221  1.00  0.00
ATOM    277 N    THR    34      38.742  17.212-113.565  1.00  0.00
ATOM    278 H    THR    34      39.754  17.310-113.490  1.00  0.00
ATOM    279 CA   THR    34      38.050  18.533-113.604  1.00  0.00
ATOM    280 HA   THR    34      37.018  18.359-113.921  1.00  0.00
ATOM    281 CB   THR    34      38.056  19.343-112.256  1.00  0.00
ATOM    282 HB   THR    34      37.615  20.350-112.446  1.00  0.00
ATOM    283 CG2  THR    34      37.352  18.637-111.115  1.00  0.00
ATOM    284 HG21 THR    34      37.957  17.879-110.631  1.00  0.00
ATOM    285 HG22 THR    34      37.221  19.397-110.320  1.00  0.00
ATOM    286 HG23 THR    34      36.399  18.382-111.565  1.00  0.00
ATOM    287 OG1  THR    34      39.360  19.660-111.906  1.00  0.00
ATOM    288 HG1  THR    34      39.635  20.136-112.710  1.00  0.00
ATOM    289 C    THR    34      38.554  19.352-114.802  1.00  0.00
ATOM    290 O    THR    34      39.774  19.316-114.993  1.00  0.00
ATOM    291 N    ARG    35      37.694  20.052-115.519  1.00  0.00
ATOM    292 H    ARG    35      36.725  19.993-115.355  1.00  0.00
ATOM    293 CA   ARG    35      38.017  21.081-116.532  1.00  0.00
ATOM    294 HA   ARG    35      39.086  21.301-116.513  1.00  0.00
ATOM    295 CB   ARG    35      37.797  20.392-117.873  1.00  0.00
ATOM    296 HB2  ARG    35      38.246  21.048-118.676  1.00  0.00
ATOM    297 HB3  ARG    35      38.269  19.374-117.778  1.00  0.00
ATOM    298 CG   ARG    35      36.412  20.104-118.386  1.00  0.00
ATOM    299 HG2  ARG    35      35.829  19.266-117.945  1.00  0.00
ATOM    300 HG3  ARG    35      35.767  21.006-118.311  1.00  0.00
ATOM    301 CD   ARG    35      36.389  19.780-119.843  1.00  0.00
ATOM    302 HD2  ARG    35      36.656  20.728-120.287  1.00  0.00
ATOM    303 HD3  ARG    35      37.170  19.015-119.994  1.00  0.00
ATOM    304 NE   ARG    35      35.090  19.357-120.312  1.00  0.00
ATOM    305 HE   ARG    35      34.331  19.615-119.778  1.00  0.00
ATOM    306 CZ   ARG    35      35.007  18.566-121.335  1.00  0.00
ATOM    307 NH1  ARG    35      35.182  17.223-121.197  1.00  0.00
ATOM    308 HH11 ARG    35      36.095  16.949-121.258  1.00  0.00
ATOM    309 HH12 ARG    35      34.376  16.652-121.026  1.00  0.00
ATOM    310 NH2  ARG    35      34.809  19.054-122.543  1.00  0.00
ATOM    311 HH21 ARG    35      33.827  19.073-122.788  1.00  0.00
ATOM    312 HH22 ARG    35      35.644  19.338-123.087  1.00  0.00
ATOM    313 C    ARG    35      37.079  22.308-116.454  1.00  0.00
ATOM    314 O    ARG    35      36.129  22.363-115.681  1.00  0.00
ATOM    315 N    GLU    36      37.392  23.334-117.191  1.00  0.00
ATOM    316 H    GLU    36      38.255  23.207-117.675  1.00  0.00
ATOM    317 CA   GLU    36      36.688  24.652-117.318  1.00  0.00
ATOM    318 HA   GLU    36      35.845  24.630-116.659  1.00  0.00
ATOM    319 CB   GLU    36      37.547  25.792-116.841  1.00  0.00
ATOM    320 HB2  GLU    36      36.986  26.736-117.020  1.00  0.00
ATOM    321 HB3  GLU    36      37.819  25.726-115.767  1.00  0.00
ATOM    322 CG   GLU    36      38.784  26.100-117.714  1.00  0.00
ATOM    323 HG2  GLU    36      38.679  25.537-118.641  1.00  0.00
ATOM    324 HG3  GLU    36      38.696  27.183-118.019  1.00  0.00
ATOM    325 CD   GLU    36      40.078  25.699-117.016  1.00  0.00
ATOM    326 OE1  GLU    36      40.888  26.577-116.670  1.00  0.00
ATOM    327 OE2  GLU    36      40.145  24.466-116.766  1.00  0.00
ATOM    328 C    GLU    36      36.094  24.910-118.764  1.00  0.00
ATOM    329 O    GLU    36      36.404  24.150-119.724  1.00  0.00
ATOM    330 N    GLY    37      35.231  25.908-118.794  1.00  0.00
ATOM    331 H    GLY    37      34.854  26.155-117.894  1.00  0.00
ATOM    332 CA   GLY    37      34.820  26.593-120.010  1.00  0.00
ATOM    333 HA2  GLY    37      35.626  26.427-120.749  1.00  0.00
ATOM    334 HA3  GLY    37      33.863  26.229-120.386  1.00  0.00
ATOM    335 C    GLY    37      34.826  28.131-119.810  1.00  0.00
ATOM    336 O    GLY    37      34.332  28.614-118.790  1.00  0.00
ATOM    337 N    THR    38      35.252  28.910-120.781  1.00  0.00
ATOM    338 H    THR    38      35.626  28.325-121.561  1.00  0.00
ATOM    339 CA   THR    38      35.359  30.352-120.748  1.00  0.00
ATOM    340 HA   THR    38      35.007  30.606-119.696  1.00  0.00
ATOM    341 CB   THR    38      36.867  30.708-120.758  1.00  0.00
ATOM    342 HB   THR    38      37.185  30.589-121.831  1.00  0.00
ATOM    343 CG2  THR    38      37.015  32.165-120.410  1.00  0.00
ATOM    344 HG21 THR    38      36.757  32.301-119.365  1.00  0.00
ATOM    345 HG22 THR    38      38.009  32.538-120.557  1.00  0.00
ATOM    346 HG23 THR    38      36.374  32.856-120.998  1.00  0.00
ATOM    347 OG1  THR    38      37.525  29.989-119.862  1.00  0.00
ATOM    348 HG1  THR    38      37.587  29.135-120.275  1.00  0.00
ATOM    349 C    THR    38      34.472  31.041-121.831  1.00  0.00
ATOM    350 O    THR    38      34.630  30.709-123.012  1.00  0.00
ATOM    351 N    ARG    39      33.643  31.989-121.427  1.00  0.00
ATOM    352 H    ARG    39      33.499  32.154-120.431  1.00  0.00
ATOM    353 CA   ARG    39      32.806  32.788-122.382  1.00  0.00
ATOM    354 HA   ARG    39      32.436  32.082-123.112  1.00  0.00
ATOM    355 CB   ARG    39      31.534  33.290-121.674  1.00  0.00
ATOM    356 HB2  ARG    39      31.158  32.476-121.034  1.00  0.00
ATOM    357 HB3  ARG    39      31.843  34.074-120.919  1.00  0.00
ATOM    358 CG   ARG    39      30.415  33.820-122.647  1.00  0.00
ATOM    359 HG2  ARG    39      29.699  34.393-122.078  1.00  0.00
ATOM    360 HG3  ARG    39      30.888  34.472-123.321  1.00  0.00
ATOM    361 CD   ARG    39      29.846  32.661-123.366  1.00  0.00
ATOM    362 HD2  ARG    39      30.199  32.690-124.381  1.00  0.00
ATOM    363 HD3  ARG    39      30.069  31.744-122.869  1.00  0.00
ATOM    364 NE   ARG    39      28.389  32.781-123.497  1.00  0.00
ATOM    365 HE   ARG    39      27.884  33.070-122.692  1.00  0.00
ATOM    366 CZ   ARG    39      27.755  32.877-124.621  1.00  0.00
ATOM    367 NH1  ARG    39      27.048  31.925-125.036  1.00  0.00
ATOM    368 HH11 ARG    39      26.116  31.984-124.750  1.00  0.00
ATOM    369 HH12 ARG    39      27.382  31.148-125.600  1.00  0.00
ATOM    370 NH2  ARG    39      27.750  33.966-125.332  1.00  0.00
ATOM    371 HH21 ARG    39      28.432  34.189-126.013  1.00  0.00
ATOM    372 HH22 ARG    39      27.035  34.672-125.235  1.00  0.00
ATOM    373 C    ARG    39      33.598  33.905-123.075  1.00  0.00
ATOM    374 O    ARG    39      34.201  34.734-122.414  1.00  0.00
ATOM    375 N    THR    40      33.780  33.859-124.368  1.00  0.00
ATOM    376 H    THR    40      33.300  33.099-124.828  1.00  0.00
ATOM    377 CA   THR    40      34.580  34.841-125.118  1.00  0.00
ATOM    378 HA   THR    40      35.291  35.196-124.394  1.00  0.00
ATOM    379 CB   THR    40      35.405  34.238-126.275  1.00  0.00
ATOM    380 HB   THR    40      34.639  33.935-127.068  1.00  0.00
ATOM    381 CG2  THR    40      36.390  35.222-126.762  1.00  0.00
ATOM    382 HG21 THR    40      36.932  35.702-125.983  1.00  0.00
ATOM    383 HG22 THR    40      37.076  34.848-127.535  1.00  0.00
ATOM    384 HG23 THR    40      35.898  36.076-127.274  1.00  0.00
ATOM    385 OG1  THR    40      36.125  33.175-125.750  1.00  0.00
ATOM    386 HG1  THR    40      35.455  32.807-125.131  1.00  0.00
ATOM    387 C    THR    40      33.769  36.077-125.553  1.00  0.00
ATOM    388 O    THR    40      32.717  35.838-126.238  1.00  0.00
ATOM    389 N    GLY    41      34.165  37.348-125.327  1.00  0.00
ATOM    390 H    GLY    41      34.990  37.513-124.730  1.00  0.00
ATOM    391 CA   GLY    41      33.554  38.541-125.871  1.00  0.00
ATOM    392 HA2  GLY    41      34.326  39.082-126.507  1.00  0.00
ATOM    393 HA3  GLY    41      32.636  38.390-126.391  1.00  0.00
ATOM    394 C    GLY    41      33.089  39.603-124.847  1.00  0.00
ATOM    395 O    GLY    41      32.820  39.194-123.715  1.00  0.00
ATOM    396 N    ALA    42      33.034  40.840-125.258  1.00  0.00
ATOM    397 H    ALA    42      32.917  41.024-126.230  1.00  0.00
ATOM    398 CA   ALA    42      32.972  42.078-124.426  1.00  0.00
ATOM    399 HA   ALA    42      33.795  42.023-123.702  1.00  0.00
ATOM    400 CB   ALA    42      33.281  43.337-125.249  1.00  0.00
ATOM    401 HB1  ALA    42      33.218  44.221-124.627  1.00  0.00
ATOM    402 HB2  ALA    42      34.282  43.334-125.676  1.00  0.00
ATOM    403 HB3  ALA    42      32.569  43.450-126.118  1.00  0.00
ATOM    404 C    ALA    42      31.609  42.291-123.703  1.00  0.00
ATOM    405 O    ALA    42      31.562  42.408-122.495  1.00  0.00
ATOM    406 N    GLU    43      30.488  42.127-124.448  1.00  0.00
ATOM    407 H    GLU    43      30.608  42.167-125.445  1.00  0.00
ATOM    408 CA   GLU    43      29.116  42.160-123.883  1.00  0.00
ATOM    409 HA   GLU    43      29.120  42.965-123.144  1.00  0.00
ATOM    410 CB   GLU    43      27.998  42.430-124.905  1.00  0.00
ATOM    411 HB2  GLU    43      27.025  42.315-124.433  1.00  0.00
ATOM    412 HB3  GLU    43      27.981  43.553-124.971  1.00  0.00
ATOM    413 CG   GLU    43      28.130  41.672-126.245  1.00  0.00
ATOM    414 HG2  GLU    43      28.543  40.692-125.944  1.00  0.00
ATOM    415 HG3  GLU    43      27.104  41.503-126.701  1.00  0.00
ATOM    416 CD   GLU    43      29.008  42.236-127.362  1.00  0.00
ATOM    417 OE1  GLU    43      30.239  42.242-127.366  1.00  0.00
ATOM    418 OE2  GLU    43      28.446  42.704-128.380  1.00  0.00
ATOM    419 C    GLU    43      28.798  40.821-123.106  1.00  0.00
ATOM    420 O    GLU    43      28.068  40.752-122.078  1.00  0.00
ATOM    421 N    CYS    44      29.454  39.719-123.524  1.00  0.00
ATOM    422 H    CYS    44      30.121  39.903-124.190  1.00  0.00
ATOM    423 CA   CYS    44      29.203  38.414-123.078  1.00  0.00
ATOM    424 HA   CYS    44      28.167  38.519-122.778  1.00  0.00
ATOM    425 CB   CYS    44      29.297  37.481-124.329  1.00  0.00
ATOM    426 HB2  CYS    44      30.171  37.924-124.895  1.00  0.00
ATOM    427 HB3  CYS    44      29.371  36.415-124.002  1.00  0.00
ATOM    428 SG   CYS    44      27.877  37.707-125.336  1.00  0.00
ATOM    429 C    CYS    44      30.046  38.051-121.805  1.00  0.00
ATOM    430 O    CYS    44      30.680  36.996-121.797  1.00  0.00
ATOM    431 N    LYS    45      30.073  38.962-120.810  1.00  0.00
ATOM    432 H    LYS    45      29.643  39.921-121.043  1.00  0.00
ATOM    433 CA   LYS    45      30.324  38.640-119.375  1.00  0.00
ATOM    434 HA   LYS    45      29.948  39.463-118.728  1.00  0.00
ATOM    435 CB   LYS    45      29.464  37.433-118.938  1.00  0.00
ATOM    436 HB2  LYS    45      29.846  36.539-119.310  1.00  0.00
ATOM    437 HB3  LYS    45      29.562  37.384-117.866  1.00  0.00
ATOM    438 CG   LYS    45      27.926  37.454-119.151  1.00  0.00
ATOM    439 HG2  LYS    45      27.395  37.857-118.292  1.00  0.00
ATOM    440 HG3  LYS    45      27.641  38.124-119.938  1.00  0.00
ATOM    441 CD   LYS    45      27.384  36.116-119.549  1.00  0.00
ATOM    442 HD2  LYS    45      26.332  36.131-119.844  1.00  0.00
ATOM    443 HD3  LYS    45      28.012  35.817-120.406  1.00  0.00
ATOM    444 CE   LYS    45      27.571  34.981-118.566  1.00  0.00
ATOM    445 HE2  LYS    45      28.672  34.678-118.483  1.00  0.00
ATOM    446 HE3  LYS    45      27.306  35.281-117.559  1.00  0.00
ATOM    447 NZ   LYS    45      26.838  33.741-118.899  1.00  0.00
ATOM    448 HZ1  LYS    45      26.891  33.002-118.175  1.00  0.00
ATOM    449 HZ2  LYS    45      25.817  33.853-118.989  1.00  0.00
ATOM    450 HZ3  LYS    45      27.012  33.439-119.842  1.00  0.00
ATOM    451 C    LYS    45      31.817  38.500-119.024  1.00  0.00
ATOM    452 O    LYS    45      32.267  38.843-117.956  1.00  0.00
ATOM    453 N    GLN    46      32.587  37.976-119.963  1.00  0.00
ATOM    454 H    GLN    46      32.104  37.706-120.773  1.00  0.00
ATOM    455 CA   GLN    46      33.869  37.206-119.762  1.00  0.00
ATOM    456 HA   GLN    46      34.024  36.477-120.530  1.00  0.00
ATOM    457 CB   GLN    46      35.147  38.196-119.907  1.00  0.00
ATOM    458 HB2  GLN    46      35.063  39.020-119.210  1.00  0.00
ATOM    459 HB3  GLN    46      36.121  37.706-119.600  1.00  0.00
ATOM    460 CG   GLN    46      35.346  38.639-121.358  1.00  0.00
ATOM    461 HG2  GLN    46      34.456  38.395-121.972  1.00  0.00
ATOM    462 HG3  GLN    46      35.539  39.743-121.427  1.00  0.00
ATOM    463 CD   GLN    46      36.550  37.986-122.051  1.00  0.00
ATOM    464 OE1  GLN    46      37.652  38.574-122.214  1.00  0.00
ATOM    465 NE2  GLN    46      36.491  36.660-122.236  1.00  0.00
ATOM    466 HE21 GLN    46      37.330  36.097-122.364  1.00  0.00
ATOM    467 HE22 GLN    46      35.592  36.182-122.034  1.00  0.00
ATOM    468 C    GLN    46      33.909  36.473-118.452  1.00  0.00
ATOM    469 O    GLN    46      34.667  36.812-117.522  1.00  0.00
ATOM    470 N    THR    47      33.076  35.419-118.280  1.00  0.00
ATOM    471 H    THR    47      32.596  35.020-119.003  1.00  0.00
ATOM    472 CA   THR    47      33.036  34.451-117.160  1.00  0.00
ATOM    473 HA   THR    47      33.490  34.975-116.352  1.00  0.00
ATOM    474 CB   THR    47      31.561  34.120-116.871  1.00  0.00
ATOM    475 HB   THR    47      31.587  33.133-116.367  1.00  0.00
ATOM    476 CG2  THR    47      30.924  35.212-115.992  1.00  0.00
ATOM    477 HG21 THR    47      30.919  36.309-116.376  1.00  0.00
ATOM    478 HG22 THR    47      29.907  34.878-115.784  1.00  0.00
ATOM    479 HG23 THR    47      31.544  35.157-115.132  1.00  0.00
ATOM    480 OG1  THR    47      30.807  34.064-118.039  1.00  0.00
ATOM    481 HG1  THR    47      31.150  33.422-118.651  1.00  0.00
ATOM    482 C    THR    47      33.729  33.089-117.417  1.00  0.00
ATOM    483 O    THR    47      34.126  32.760-118.537  1.00  0.00
ATOM    484 N    MET    48      33.836  32.300-116.347  1.00  0.00
ATOM    485 H    MET    48      33.647  32.731-115.485  1.00  0.00
ATOM    486 CA   MET    48      34.339  30.974-116.483  1.00  0.00
ATOM    487 HA   MET    48      34.313  30.655-117.520  1.00  0.00
ATOM    488 CB   MET    48      35.758  31.011-116.198  1.00  0.00
ATOM    489 HB2  MET    48      36.227  31.517-117.037  1.00  0.00
ATOM    490 HB3  MET    48      35.935  31.646-115.295  1.00  0.00
ATOM    491 CG   MET    48      36.349  29.615-115.955  1.00  0.00
ATOM    492 HG2  MET    48      35.968  28.968-116.738  1.00  0.00
ATOM    493 HG3  MET    48      37.379  29.606-116.314  1.00  0.00
ATOM    494 SD   MET    48      36.241  28.983-114.246  1.00  0.00
ATOM    495 CE   MET    48      37.436  29.969-113.355  1.00  0.00
ATOM    496 HE1  MET    48      38.317  30.068-113.919  1.00  0.00
ATOM    497 HE2  MET    48      37.145  30.958-113.144  1.00  0.00
ATOM    498 HE3  MET    48      37.715  29.450-112.410  1.00  0.00
ATOM    499 C    MET    48      33.552  29.971-115.555  1.00  0.00
ATOM    500 O    MET    48      33.322  30.270-114.389  1.00  0.00
ATOM    501 N    LYS    49      33.296  28.723-116.016  1.00  0.00
ATOM    502 H    LYS    49      33.603  28.603-116.960  1.00  0.00
ATOM    503 CA   LYS    49      32.368  27.672-115.432  1.00  0.00
ATOM    504 HA   LYS    49      32.098  27.969-114.392  1.00  0.00
ATOM    505 CB   LYS    49      31.058  27.688-116.165  1.00  0.00
ATOM    506 HB2  LYS    49      30.416  27.025-115.571  1.00  0.00
ATOM    507 HB3  LYS    49      30.611  28.714-116.005  1.00  0.00
ATOM    508 CG   LYS    49      31.252  27.319-117.667  1.00  0.00
ATOM    509 HG2  LYS    49      31.466  28.228-118.285  1.00  0.00
ATOM    510 HG3  LYS    49      32.031  26.589-117.768  1.00  0.00
ATOM    511 CD   LYS    49      30.149  26.647-118.474  1.00  0.00
ATOM    512 HD2  LYS    49      30.201  26.943-119.475  1.00  0.00
ATOM    513 HD3  LYS    49      30.230  25.561-118.284  1.00  0.00
ATOM    514 CE   LYS    49      28.854  27.120-117.978  1.00  0.00
ATOM    515 HE2  LYS    49      28.848  26.928-116.915  1.00  0.00
ATOM    516 HE3  LYS    49      28.880  28.192-118.064  1.00  0.00
ATOM    517 NZ   LYS    49      27.744  26.419-118.696  1.00  0.00
ATOM    518 HZ1  LYS    49      27.801  26.648-119.691  1.00  0.00
ATOM    519 HZ2  LYS    49      27.777  25.405-118.578  1.00  0.00
ATOM    520 HZ3  LYS    49      26.795  26.677-118.346  1.00  0.00
ATOM    521 C    LYS    49      33.073  26.327-115.186  1.00  0.00
ATOM    522 O    LYS    49      33.794  25.818-116.049  1.00  0.00
ATOM    523 N    THR    50      32.941  25.744-113.980  1.00  0.00
ATOM    524 H    THR    50      32.304  26.129-113.374  1.00  0.00
ATOM    525 CA   THR    50      33.450  24.382-113.705  1.00  0.00
ATOM    526 HA   THR    50      34.413  24.371-114.131  1.00  0.00
ATOM    527 CB   THR    50      33.655  24.169-112.158  1.00  0.00
ATOM    528 HB   THR    50      34.256  23.280-112.006  1.00  0.00
ATOM    529 CG2  THR    50      34.472  25.298-111.569  1.00  0.00
ATOM    530 HG21 THR    50      34.118  26.321-111.580  1.00  0.00
ATOM    531 HG22 THR    50      34.654  25.177-110.489  1.00  0.00
ATOM    532 HG23 THR    50      35.423  25.260-112.053  1.00  0.00
ATOM    533 OG1  THR    50      32.523  24.092-111.422  1.00  0.00
ATOM    534 HG1  THR    50      32.584  23.506-110.624  1.00  0.00
ATOM    535 C    THR    50      32.588  23.276-114.218  1.00  0.00
ATOM    536 O    THR    50      31.414  23.450-114.588  1.00  0.00
ATOM    537 N    GLN    51      33.253  22.067-114.324  1.00  0.00
ATOM    538 H    GLN    51      34.232  22.071-114.206  1.00  0.00
ATOM    539 CA   GLN    51      32.712  20.735-114.888  1.00  0.00
ATOM    540 HA   GLN    51      31.749  20.526-114.436  1.00  0.00
ATOM    541 CB   GLN    51      32.414  20.865-116.473  1.00  0.00
ATOM    542 HB2  GLN    51      31.922  21.864-116.703  1.00  0.00
ATOM    543 HB3  GLN    51      33.407  20.922-117.001  1.00  0.00
ATOM    544 CG   GLN    51      31.497  19.780-117.095  1.00  0.00
ATOM    545 HG2  GLN    51      30.790  19.321-116.364  1.00  0.00
ATOM    546 HG3  GLN    51      30.820  20.392-117.724  1.00  0.00
ATOM    547 CD   GLN    51      32.208  18.798-117.928  1.00  0.00
ATOM    548 OE1  GLN    51      32.748  19.127-118.897  1.00  0.00
ATOM    549 NE2  GLN    51      32.053  17.494-117.717  1.00  0.00
ATOM    550 HE21 GLN    51      32.594  16.809-118.307  1.00  0.00
ATOM    551 HE22 GLN    51      31.410  17.248-116.968  1.00  0.00
ATOM    552 C    GLN    51      33.608  19.575-114.604  1.00  0.00
ATOM    553 O    GLN    51      34.758  19.528-115.094  1.00  0.00
ATOM    554 N    ARG    52      33.186  18.674-113.688  1.00  0.00
ATOM    555 H    ARG    52      32.263  18.883-113.322  1.00  0.00
ATOM    556 CA   ARG    52      33.857  17.368-113.477  1.00  0.00
ATOM    557 HA   ARG    52      34.927  17.482-113.476  1.00  0.00
ATOM    558 CB   ARG    52      33.693  16.922-112.050  1.00  0.00
ATOM    559 HB2  ARG    52      34.210  15.965-111.911  1.00  0.00
ATOM    560 HB3  ARG    52      34.282  17.602-111.556  1.00  0.00
ATOM    561 CG   ARG    52      32.291  16.705-111.472  1.00  0.00
ATOM    562 HG2  ARG    52      32.413  16.653-110.350  1.00  0.00
ATOM    563 HG3  ARG    52      31.575  17.540-111.636  1.00  0.00
ATOM    564 CD   ARG    52      31.675  15.352-111.787  1.00  0.00
ATOM    565 HD2  ARG    52      32.388  14.540-112.087  1.00  0.00
ATOM    566 HD3  ARG    52      31.134  14.898-110.902  1.00  0.00
ATOM    567 NE   ARG    52      30.636  15.400-112.828  1.00  0.00
ATOM    568 HE   ARG    52      31.008  15.893-113.631  1.00  0.00
ATOM    569 CZ   ARG    52      29.325  15.573-112.706  1.00  0.00
ATOM    570 NH1  ARG    52      28.906  16.597-112.010  1.00  0.00
ATOM    571 HH11 ARG    52      28.803  16.372-111.013  1.00  0.00
ATOM    572 HH12 ARG    52      28.680  17.473-112.455  1.00  0.00
ATOM    573 NH2  ARG    52      28.494  14.734-113.245  1.00  0.00
ATOM    574 HH21 ARG    52      28.197  13.915-112.674  1.00  0.00
ATOM    575 HH22 ARG    52      28.173  14.877-114.231  1.00  0.00
ATOM    576 C    ARG    52      33.478  16.355-114.502  1.00  0.00
ATOM    577 O    ARG    52      32.319  16.213-114.866  1.00  0.00
ATOM    578 N    CYS    53      34.506  15.624-114.826  1.00  0.00
ATOM    579 H    CYS    53      35.382  15.848-114.325  1.00  0.00
ATOM    580 CA   CYS    53      34.567  14.526-115.730  1.00  0.00
ATOM    581 HA   CYS    53      33.906  14.592-116.522  1.00  0.00
ATOM    582 CB   CYS    53      35.921  14.579-116.435  1.00  0.00
ATOM    583 HB2  CYS    53      36.644  14.090-115.822  1.00  0.00
ATOM    584 HB3  CYS    53      35.962  14.047-117.401  1.00  0.00
ATOM    585 SG   CYS    53      36.558  16.218-116.849  1.00  0.00
ATOM    586 C    CYS    53      34.110  13.190-115.188  1.00  0.00
ATOM    587 O    CYS    53      34.034  12.944-114.004  1.00  0.00
ATOM    588 N    LYS    54      33.853  12.280-116.141  1.00  0.00
ATOM    589 H    LYS    54      34.085  12.548-117.118  1.00  0.00
ATOM    590 CA   LYS    54      33.270  10.964-115.722  1.00  0.00
ATOM    591 HA   LYS    54      32.563  11.227-115.017  1.00  0.00
ATOM    592 CB   LYS    54      32.549  10.278-116.867  1.00  0.00
ATOM    593 HB2  LYS    54      33.362  10.102-117.584  1.00  0.00
ATOM    594 HB3  LYS    54      32.194   9.293-116.569  1.00  0.00
ATOM    595 CG   LYS    54      31.500  11.120-117.645  1.00  0.00
ATOM    596 HG2  LYS    54      32.075  11.898-118.128  1.00  0.00
ATOM    597 HG3  LYS    54      31.090  10.489-118.498  1.00  0.00
ATOM    598 CD   LYS    54      30.276  11.727-116.806  1.00  0.00
ATOM    599 HD2  LYS    54      29.523  12.046-117.501  1.00  0.00
ATOM    600 HD3  LYS    54      29.878  10.959-116.138  1.00  0.00
ATOM    601 CE   LYS    54      30.608  12.956-115.960  1.00  0.00
ATOM    602 HE2  LYS    54      29.809  13.074-115.182  1.00  0.00
ATOM    603 HE3  LYS    54      31.466  12.816-115.307  1.00  0.00
ATOM    604 NZ   LYS    54      30.602  14.132-116.799  1.00  0.00
ATOM    605 HZ1  LYS    54      31.042  14.900-116.371  1.00  0.00
ATOM    606 HZ2  LYS    54      30.857  14.023-117.794  1.00  0.00
ATOM    607 HZ3  LYS    54      29.612  14.381-116.994  1.00  0.00
ATOM    608 C    LYS    54      34.250  10.029-115.000  1.00  0.00
ATOM    609 O    LYS    54      35.419   9.911-115.432  1.00  0.00
ATOM    610 N    ILE    55      33.862   9.411-113.879  1.00  0.00
ATOM    611 H    ILE    55      32.905   9.532-113.681  1.00  0.00
ATOM    612 CA   ILE    55      34.790   8.542-113.124  1.00  0.00
ATOM    613 HA   ILE    55      35.656   9.205-113.156  1.00  0.00
ATOM    614 CB   ILE    55      34.338   8.381-111.621  1.00  0.00
ATOM    615 HB   ILE    55      35.265   8.051-111.120  1.00  0.00
ATOM    616 CG2  ILE    55      34.047   9.767-111.038  1.00  0.00
ATOM    617 HG21 ILE    55      33.790   9.637-109.963  1.00  0.00
ATOM    618 HG22 ILE    55      34.816  10.532-111.165  1.00  0.00
ATOM    619 HG23 ILE    55      33.128  10.088-111.567  1.00  0.00
ATOM    620 CG1  ILE    55      33.239   7.374-111.465  1.00  0.00
ATOM    621 HG12 ILE    55      32.399   7.651-112.068  1.00  0.00
ATOM    622 HG13 ILE    55      33.643   6.396-111.742  1.00  0.00
ATOM    623 CD1  ILE    55      32.686   7.234-110.047  1.00  0.00
ATOM    624 HD11 ILE    55      31.951   8.019-109.914  1.00  0.00
ATOM    625 HD12 ILE    55      32.168   6.380-110.059  1.00  0.00
ATOM    626 HD13 ILE    55      33.432   7.209-109.231  1.00  0.00
ATOM    627 C    ILE    55      35.139   7.216-113.766  1.00  0.00
ATOM    628 O    ILE    55      34.443   6.721-114.614  1.00  0.00
ATOM    629 N    PRO    56      36.392   6.686-113.484  1.00  0.00
ATOM    630 CD   PRO    56      37.574   7.414-113.048  1.00  0.00
ATOM    631 HD2  PRO    56      37.403   7.594-112.011  1.00  0.00
ATOM    632 HD3  PRO    56      37.718   8.327-113.609  1.00  0.00
ATOM    633 CG   PRO    56      38.808   6.473-113.108  1.00  0.00
ATOM    634 HG2  PRO    56      38.900   5.888-112.228  1.00  0.00
ATOM    635 HG3  PRO    56      39.684   7.050-113.310  1.00  0.00
ATOM    636 CB   PRO    56      38.338   5.735-114.366  1.00  0.00
ATOM    637 HB2  PRO    56      38.944   4.788-114.369  1.00  0.00
ATOM    638 HB3  PRO    56      38.542   6.311-115.265  1.00  0.00
ATOM    639 CA   PRO    56      36.812   5.488-114.172  1.00  0.00
ATOM    640 HA   PRO    56      36.338   5.378-115.162  1.00  0.00
ATOM    641 C    PRO    56      36.650   4.183-113.320  1.00  0.00
ATOM    642 O    PRO    56      36.840   3.123-113.862  1.00  0.00
ATOM    643 N    CYS    57      36.371   4.245-112.015  1.00  0.00
ATOM    644 H    CYS    57      36.073   5.136-111.615  1.00  0.00
ATOM    645 CA   CYS    57      36.044   3.074-111.117  1.00  0.00
ATOM    646 HA   CYS    57      36.802   2.335-111.379  1.00  0.00
ATOM    647 CB   CYS    57      36.358   3.537-109.646  1.00  0.00
ATOM    648 HB2  CYS    57      36.034   2.727-108.957  1.00  0.00
ATOM    649 HB3  CYS    57      37.443   3.697-109.504  1.00  0.00
ATOM    650 SG   CYS    57      35.437   5.039-109.273  1.00  0.00
ATOM    651 C    CYS    57      34.647   2.575-111.313  1.00  0.00
ATOM    652 O    CYS    57      33.845   3.247-111.929  1.00  0.00
ATOM    653 N    ASN    58      34.323   1.436-110.878  1.00  0.00
ATOM    654 H    ASN    58      35.129   0.896-110.591  1.00  0.00
ATOM    655 CA   ASN    58      32.995   0.779-111.053  1.00  0.00
ATOM    656 HA   ASN    58      32.695   0.946-112.106  1.00  0.00
ATOM    657 CB   ASN    58      33.203  -0.709-110.841  1.00  0.00
ATOM    658 HB2  ASN    58      34.146  -1.074-111.371  1.00  0.00
ATOM    659 HB3  ASN    58      33.291  -0.830-109.767  1.00  0.00
ATOM    660 CG   ASN    58      31.989  -1.441-111.375  1.00  0.00
ATOM    661 OD1  ASN    58      30.952  -1.568-110.735  1.00  0.00
ATOM    662 ND2  ASN    58      32.060  -1.946-112.634  1.00  0.00
ATOM    663 HD21 ASN    58      31.334  -2.668-112.903  1.00  0.00
ATOM    664 HD22 ASN    58      32.784  -1.802-113.302  1.00  0.00
ATOM    665 C    ASN    58      31.981   1.448-110.051  1.00  0.00
ATOM    666 O    ASN    58      30.893   1.918-110.449  1.00  0.00
ATOM    667 OXT  ASN    58      32.301   1.534-108.843  1.00  0.00
TER     668      ASN    58
ATOM    668 HO1  ROH   200      31.733  20.330-122.472  1.00  0.00
ATOM    669 O1   ROH   200      31.853  19.343-122.325  1.00  0.00
ATOM    670 C1   UYS   201      30.911  18.440-123.010  1.00  0.00
ATOM    671 H1   UYS   201      31.129  18.143-124.060  1.00  0.00
ATOM    672 C2   UYS   201      29.539  19.208-123.106  1.00  0.00
ATOM    673 H2   UYS   201      28.965  18.426-123.668  1.00  0.00
ATOM    674 N2   UYS   201      29.798  20.438-123.888  1.00  0.00
ATOM    675 H2N  UYS   201      30.219  21.315-123.720  1.00  0.00
ATOM    676 S1   UYS   201      29.531  20.443-125.553  1.00  0.00
ATOM    677 O1S  UYS   201      28.081  20.455-125.676  1.00  0.00
ATOM    678 O2S  UYS   201      30.236  19.240-125.998  1.00  0.00
ATOM    679 O3S  UYS   201      30.073  21.642-126.156  1.00  0.00
ATOM    680 C3   UYS   201      28.982  19.431-121.699  1.00  0.00
ATOM    681 H3   UYS   201      29.759  20.161-121.522  1.00  0.00
ATOM    682 O3   UYS   201      27.691  20.053-121.776  1.00  0.00
ATOM    683 H3O  UYS   201      27.335  20.335-122.710  1.00  0.00
ATOM    684 C4   UYS   201      29.011  18.260-120.731  1.00  0.00
ATOM    685 H4   UYS   201      28.093  17.595-120.874  1.00  0.00
ATOM    686 C5   UYS   201      30.292  17.278-120.901  1.00  0.00
ATOM    687 H5   UYS   201      31.122  17.392-120.198  1.00  0.00
ATOM    688 C6   UYS   201      29.835  15.838-120.450  1.00  0.00
ATOM    689 H62  UYS   201      29.792  15.153-121.383  1.00  0.00
ATOM    690 H61  UYS   201      28.877  15.681-119.950  1.00  0.00
ATOM    691 O6   UYS   201      30.796  15.270-119.464  1.00  0.00
ATOM    692 O5   UYS   201      30.880  17.205-122.291  1.00  0.00
ATOM    693 O4   UYS   201      29.053  18.801-119.318  1.00  0.00
ATOM    694 C1   YuB   202      27.699  18.943-118.756  1.00  0.00
ATOM    695 H1   YuB   202      27.162  18.101-119.203  1.00  0.00
ATOM    696 O5   YuB   202      26.999  20.233-119.151  1.00  0.00
ATOM    697 C5   YuB   202      27.534  21.383-118.387  1.00  0.00
ATOM    698 H5   YuB   202      28.593  21.293-118.494  1.00  0.00
ATOM    699 C6   YuB   202      27.388  22.750-118.994  1.00  0.00
ATOM    700 O6A  YuB   202      28.165  23.791-118.645  1.00  0.00
ATOM    701 O6B  YuB   202      26.723  22.974-120.118  1.00  0.00
ATOM    702 C4   YuB   202      27.208  21.389-116.893  1.00  0.00
ATOM    703 H4   YuB   202      28.100  21.682-116.402  1.00  0.00
ATOM    704 C3   YuB   202      26.967  19.857-116.433  1.00  0.00
ATOM    705 H3   YuB   202      25.901  19.468-116.458  1.00  0.00
ATOM    706 O3   YuB   202      27.217  19.842-115.059  1.00  0.00
ATOM    707 H3O  YuB   202      26.545  20.366-114.557  1.00  0.00
ATOM    708 C2   YuB   202      27.666  18.718-117.159  1.00  0.00
ATOM    709 H2   YuB   202      28.663  18.729-117.138  1.00  0.00
ATOM    710 O2   YuB   202      27.057  17.367-116.880  1.00  0.00
ATOM    711 O4   YuB   202      25.988  22.381-116.741  1.00  0.00
ATOM    712 C1   UYS   203      25.582  22.657-115.283  1.00  0.00
ATOM    713 H1   UYS   203      25.434  21.800-114.909  1.00  0.00
ATOM    714 C2   UYS   203      24.142  23.269-115.170  1.00  0.00
ATOM    715 H2   UYS   203      23.720  23.535-114.242  1.00  0.00
ATOM    716 N2   UYS   203      23.135  22.188-115.673  1.00  0.00
ATOM    717 H2N  UYS   203      22.598  22.428-116.485  1.00  0.00
ATOM    718 S1   UYS   203      22.614  21.025-114.699  1.00  0.00
ATOM    719 O1S  UYS   203      21.350  20.603-115.276  1.00  0.00
ATOM    720 O2S  UYS   203      22.469  21.526-113.404  1.00  0.00
ATOM    721 O3S  UYS   203      23.470  19.925-114.843  1.00  0.00
ATOM    722 C3   UYS   203      24.005  24.578-116.176  1.00  0.00
ATOM    723 H3   UYS   203      24.335  24.250-117.094  1.00  0.00
ATOM    724 O3   UYS   203      22.625  25.055-116.219  1.00  0.00
ATOM    725 H3O  UYS   203      22.682  26.016-116.093  1.00  0.00
ATOM    726 C4   UYS   203      24.921  25.566-115.397  1.00  0.00
ATOM    727 H4   UYS   203      24.621  25.997-114.359  1.00  0.00
ATOM    728 C5   UYS   203      26.431  25.069-115.423  1.00  0.00
ATOM    729 H5   UYS   203      26.709  24.939-116.433  1.00  0.00
ATOM    730 C6   UYS   203      27.414  25.884-114.597  1.00  0.00
ATOM    731 H62  UYS   203      27.532  26.831-115.153  1.00  0.00
ATOM    732 H61  UYS   203      28.381  25.319-114.597  1.00  0.00
ATOM    733 O6   UYS   203      26.837  26.128-113.298  1.00  0.00
ATOM    734 O5   UYS   203      26.550  23.638-114.875  1.00  0.00
ATOM    735 O4   UYS   203      25.022  26.710-116.428  1.00  0.00
ATOM    736 C1   YuB   204      24.291  27.901-116.117  1.00  0.00
ATOM    737 H1   YuB   204      24.143  28.095-115.098  1.00  0.00
ATOM    738 O5   YuB   204      22.851  27.810-116.508  1.00  0.00
ATOM    739 C5   YuB   204      22.495  27.732-117.930  1.00  0.00
ATOM    740 H5   YuB   204      23.086  26.982-118.463  1.00  0.00
ATOM    741 C6   YuB   204      20.915  27.610-118.334  1.00  0.00
ATOM    742 O6A  YuB   204      20.192  27.342-117.432  1.00  0.00
ATOM    743 O6B  YuB   204      20.634  27.898-119.554  1.00  0.00
ATOM    744 C4   YuB   204      23.079  29.135-118.522  1.00  0.00
ATOM    745 H4   YuB   204      22.962  29.453-119.583  1.00  0.00
ATOM    746 C3   YuB   204      24.693  29.239-118.445  1.00  0.00
ATOM    747 H3   YuB   204      25.018  30.294-118.561  1.00  0.00
ATOM    748 O3   YuB   204      25.315  28.171-119.052  1.00  0.00
ATOM    749 H3O  YuB   204      25.457  28.559-120.008  1.00  0.00
ATOM    750 C2   YuB   204      25.051  29.049-116.845  1.00  0.00
ATOM    751 H2   YuB   204      26.142  29.006-116.654  1.00  0.00
ATOM    752 O2   YuB   204      24.786  30.423-116.118  1.00  0.00
ATOM    753 O4   YuB   204      22.309  30.345-117.789  1.00  0.00
ATOM    754 C1   UYS   205      22.582  31.781-118.425  1.00  0.00
ATOM    755 H1   UYS   205      23.451  31.753-118.909  1.00  0.00
ATOM    756 C2   UYS   205      22.219  32.854-117.548  1.00  0.00
ATOM    757 H2   UYS   205      22.885  32.714-116.607  1.00  0.00
ATOM    758 N2   UYS   205      20.748  32.797-117.046  1.00  0.00
ATOM    759 H2N  UYS   205      19.969  32.679-117.607  1.00  0.00
ATOM    760 S1   UYS   205      20.258  32.980-115.529  1.00  0.00
ATOM    761 O1S  UYS   205      20.783  34.197-115.035  1.00  0.00
ATOM    762 O2S  UYS   205      20.842  31.921-114.769  1.00  0.00
ATOM    763 O3S  UYS   205      18.828  32.987-115.531  1.00  0.00
ATOM    764 C3   UYS   205      22.571  34.149-118.041  1.00  0.00
ATOM    765 H3   UYS   205      22.245  34.863-117.459  1.00  0.00
ATOM    766 O3   UYS   205      24.039  34.328-118.169  1.00  0.00
ATOM    767 H3O  UYS   205      24.503  34.212-117.330  1.00  0.00
ATOM    768 C4   UYS   205      21.813  34.422-119.546  1.00  0.00
ATOM    769 H4   UYS   205      22.623  35.065-120.015  1.00  0.00
ATOM    770 C5   UYS   205      21.894  33.081-120.460  1.00  0.00
ATOM    771 H5   UYS   205      20.977  33.031-121.117  1.00  0.00
ATOM    772 C6   UYS   205      22.984  32.967-121.582  1.00  0.00
ATOM    773 H62  UYS   205      22.804  33.839-122.122  1.00  0.00
ATOM    774 H61  UYS   205      22.828  32.072-122.248  1.00  0.00
ATOM    775 O6   UYS   205      24.291  32.949-121.082  1.00  0.00
ATOM    776 O5   UYS   205      21.715  31.861-119.633  1.00  0.00
ATOM    777 O4   UYS   205      20.548  34.983-119.442  1.00  0.00
ATOM    778 C1   2un   206      20.520  36.502-119.585  1.00  0.00
ATOM    779 H1   2un   206      21.384  36.854-120.219  1.00  0.00
ATOM    780 O5   2un   206      20.849  37.145-118.234  1.00  0.00
ATOM    781 C5   2un   206      19.908  37.686-117.478  1.00  0.00
ATOM    782 C6   2un   206      20.486  38.274-116.158  1.00  0.00
ATOM    783 O6B  2un   206      19.689  38.912-115.367  1.00  0.00
ATOM    784 O6A  2un   206      21.714  38.197-115.920  1.00  0.00
ATOM    785 C4   2un   206      18.596  37.870-117.853  1.00  0.00
ATOM    786 H4   2un   206      17.768  38.358-117.289  1.00  0.00
ATOM    787 C3   2un   206      18.080  37.255-119.099  1.00  0.00
ATOM    788 H3   2un   206      17.330  37.849-119.527  1.00  0.00
ATOM    789 O3   2un   206      17.555  35.967-118.780  1.00  0.00
ATOM    790 H3O  2un   206      16.589  36.089-118.495  1.00  0.00
ATOM    791 C2   2un   206      19.277  37.066-120.139  1.00  0.00
ATOM    792 H2   2un   206      18.813  36.296-120.845  1.00  0.00
ATOM    793 O2   2un   206      19.647  38.254-120.904  1.00  0.00
ATOM    794 S1   SO3   207      32.214  14.739-119.877  1.00  0.00
ATOM    795 O1   SO3   207      32.935  15.824-120.456  1.00  0.00
ATOM    796 O2   SO3   207      32.045  13.718-120.855  1.00  0.00
ATOM    797 O3   SO3   207      32.798  14.374-118.576  1.00  0.00
ATOM    798 S1   SO3   208      27.921  16.157-116.237  1.00  0.00
ATOM    799 O1   SO3   208      27.849  15.180-117.304  1.00  0.00
ATOM    800 O2   SO3   208      27.001  15.589-115.174  1.00  0.00
ATOM    801 O3   SO3   208      29.281  16.494-115.785  1.00  0.00
ATOM    802 S1   SO3   209      27.513  27.066-112.326  1.00  0.00
ATOM    803 O1   SO3   209      28.961  26.867-112.325  1.00  0.00
ATOM    804 O2   SO3   209      27.054  26.687-111.079  1.00  0.00
ATOM    805 O3   SO3   209      27.128  28.382-112.659  1.00  0.00
ATOM    806 S1   SO3   210      25.852  31.481-115.840  1.00  0.00
ATOM    807 O1   SO3   210      26.387  31.797-117.107  1.00  0.00
ATOM    808 O2   SO3   210      26.988  30.929-115.035  1.00  0.00
ATOM    809 O3   SO3   210      25.128  32.594-115.161  1.00  0.00
ATOM    810 S1   SO3   211      25.477  32.433-121.903  1.00  0.00
ATOM    811 O1   SO3   211      26.594  33.241-121.534  1.00  0.00
ATOM    812 O2   SO3   211      25.140  32.648-123.292  1.00  0.00
ATOM    813 O3   SO3   211      25.665  31.018-121.588  1.00  0.00
ATOM    814 S1   SO3   212      19.910  38.382-122.512  1.00  0.00
ATOM    815 O1   SO3   212      20.739  39.547-122.729  1.00  0.00
ATOM    816 O2   SO3   212      18.580  38.636-122.997  1.00  0.00
ATOM    817 O3   SO3   212      20.394  37.157-122.995  1.00  0.00
TER     818      SO3   212
END
